# Supplementary material for: Inhibiting LXRα phosphorylation in hematopoietic cells reduces inflammation and attenuates atherosclerosis and obesity in mice
Source: Commun Biol. 2021 Mar 26;4:420. doi: 10.1038/s42003-021-01925-5 (PMC7997930; doi:10.1038/s42003-021-01925-5)
Supplement: Supplementary file 3 — Supplementary Data 1 [file 42003_2021_1925_MOESM3_ESM.xlsx]

## Sheet: Figure 1
Fig. 1B
Total cholesterol
WT	S196A
1070.67	866.2
1519.71	1049.29
1029.42	1710.18
1505.71	1508.59
1164.77	1245.01
1371.36	1296.38
1384.11	988.18
1141.53	1572.58
1381.74	1118.28
1417.35	1240.76
1321.5	1091.16
793.84	525.01
1544.58	770.84
Fig. 1C
Lipoprotein separation
Fraction	WT	S196A
1	0.14	0
2	0.21	0
3	0.14	0.07
4	0.35	0
5	0.35	0.07
6	0	0.212
7	2.11	0.564
8	3.1	4.084
9	9.5	14.718
10	5	10.352
11	5.7	6.126
12	4.3	5
13	4.37	4.226
14	4.65	6.126
15	6.97	5.704
16	7.96	6.76
17	6.41	9.226
18	8.38	10
19	14.508	12.536
20	19.296	12.958
21	21.972	13.31
22	21.198	12.958
23	19.93	11.126
24	11.55	8.802
25	7.54	6.76
26	5.21	4.93
27	4.08	3.45
28	3.38	2.606
29	3.03	2.394
30	4.37	2.464
31	1.9	1.55
32	1.34	1.478
33	1.55	1.198
34	1.41	1.198
35	1.62	1.902
36	2.75	6.902
37	2.32	7.888
38	2.54	7.324
39	3.31	6.478
40	3.24	4.508
41	0.77	2.184
42	0.49	0.986
43	0.28	0.846
45	0.21	0.282
46	0	0.14
47	0.07	0
48	0.49	0.14
49	1.06	0.564
Fig. 1D			Fig. 1E			Fig. 1F
HDL-Cholesterol			NEFA			TG
WT	S196A		WT	S196A		WT	S196A
62.49	71.86		0.729	0.757		134.9	131.3
63.036	73.118		0.305	0.922		66.6	73.3
61.328	81.776		0.913	1.174		183	228.3
72.62	80.874		1.051	0.948		357.9	168.8
64.886	77.364		0.671	0.917		51	210
83.27	84.266		0.815	0.742		177.8	180.2
90.316	174.264		1.248	1.152		479	389.9
69.2	128.27		0.97	0.669		201.5	156
79.878	95.984		0.818	1.04		214.8	141.3
81.42	92.948		0.889	0.579		177.5	106.4
54.496	124.734		0.814	0.744		170	145.8
61.162	82.346		0.5	0.711		41	102.2
77.388	107.372		0.723	0.645		143.7	99.8

## Sheet: Figure 2
Fig. 2A			Fig. 2B			Fig. 2C			Fig. 2D			Fig. 2E
Lipid content: ORO			Macrophages: CD68+			Necrotic area			Ly6Chigh recruitment			Ly6Clow recruitment
WT	S196A		WT	S196A		WT	S196A		WT	S196A		WT	S196A
9.43	5.68		34.5	24.2		104237	118958		74.8	27.2		13.2	16.7
11.73	5.72		39.2	27.4		124367	103218		62	55.3		25.8	14.9
11.15	7.59		36.1	28.7		70186.1	167263		20.1	17.8		18.1	25.6
6.95	7.48		27.2	35.7		115609	133972		59.9	13.4		21.5	113.2
12.59	5.81		28	33.3		90233.9	237028		51.8	37.7		7	37
13.86	2.92		29.9	27.1		130363	119704		60.5	12.7		122.1	76.8
3.98	5.51		31.8	32		64510.8	88430.2		40.7	18.5		19.8	7.5
6.53	5.33		39.8	20.3		134769	124838		40.2	6.5		36.5	5.5
4.36	5.65		28	30.5		183128	154164		19.8	19.5		21.9	1.8
7.68	3.68		30.4	38		167883	240280		41.2	22.2		13.3	19.6
			33.1	18.2		301580	195445		30.7	19.2		33.3	94
			27.8	31		130623	137255		57.4	13.9		31	7.1
			31.5	26.9		290428	90455.5		27.1	9.5		1.8	18.1
Fig. 2F			Fig. 2G
Proliferation: Ki67			Apoptosis: Cleaved-Caspase 3
WT	S196A		WT	S196A
27	16.9		20.4	19.5
34.7	23.4		27.5	18
22	19.1		26.7	14.3
32.1	19.1		19.5	11.9
29.6	23.1		26.7	14.4
40	23.8		27.5	7.6
28	20.3		29.4	14.9
50.8	15.1
36.2	20.2
50.7	22.1
53.3	17.3
39.4	18.7
38.1	14.2

## Sheet: Figure 4
Fig. 4A
Oxygen consumption rate
Time (minutes)	WT M1				WT M2				S196A M1				S196A M2
1.4998	11.7	14	12.3	11.5	37.5	42.6	36.4		18	16.7	20	15.9	48.4	49.5	78.2
9.9368	11.2	13.2	12	11.1	37	40.9	36		17.5	15.9	19.3	15.3	47.9	47.8	75.4
18.3776	11	13.3	11.9	11.7	37	40.8	36.1		17.3	15.8	19.1	15.4	48	47.8	75.3
26.9159	10.7	12.4	11.3	10.9	31.9	34.7	32.1		15.6	14.4	17.2	14.4	43	42.3	66.1
35.3664	10.7	12.4	11.4	11.2	34	36.9	34.1		15.6	14	17.1	14.3	46.3	45.2	70.5
43.867	10.6	12.4	11.3	11.4	35.9	38.9	35.5		15.4	13.9	17.1	14.2	48.3	47.2	73.5
52.4636	8.7	10.2	9.2	9.6	13.9	15.1	14.2		11.4	10	11	10.5	18.2	17.6	27.7
60.9568	8.8	10.3	9.2	9.5	13.4	14.5	13.2		11.2	9.9	10.6	10	17.1	17	26.3
69.4321	9.1	10.5	9.2	9.5	14.5	14.8	13.3		11.2	9.6	10.4	10.1	17.2	17.2	26.6
77.9766	10.6	12.5	11.3	10.9	77.8	80	75.8		15.8	14.2	17.2	14.3	81.4	78.1	121
86.4812	10.4	12.4	10.7	10.6	91.6	94.8	80.2		15.6	14.3	16.5	13.8	85.7	82.2	128.6
94.9224	10.2	12.4	10.7	10.6	97.2	102.8	82.5		15.5	14	16.3	13.7	83.9	81	127.5
103.498	6.8	8.6	7.3	7.6	7	7.9	6.8		8.3	7.1	7.6	7.3	7.9	7.5	12.6
111.966	6.8	8.5	7.1	7.4	8.2	8.9	7.8		8.2	6.9	7.4	7.2	8.8	8.6	14.1
120.472	6.8	8.4	7.1	7.4	7.6	8.3	7.4		7.9	6.8	7.4	6.9	8.4	7.9	13.4
Basal respiration
	WT M1				S196A M1				WT M2				S196A M2
	4.42	4.02	4.46	4.04	8.28	8.24	10.77	7.85	27.34	28.53		30.24	40.74	45.79	45.85
ATP production
	WT M1				S196A M1				WT M2				S196A M2
	2.25	2.35	2.46	1.86	5.23	5.31	7.58	4.75	21.14	22.56		23.46	31.1	34.82	35.51
Maximal respiration
	WT M1				S196A M1				WT M2				S196A M2
	3.79	3.57	3.65	3.43	7.35	7.27	9.12	6.82	79.56	78.03		78.84	81.39	85.86	86.13
Fig. 4B
Mitochondrial abundance
	WT M1					S196A M1					WT M2					S196A M2
	22	12	10	24	20	40	44	24	46	42	30	32	34	50	32	56	58	46	60	62
Fig. 4C
mtDNA
	WT M1			S196A M1			WT M2			S196A M2
	Mean	SD	N	Mean	SD	N	Mean	SD	N	Mean	SD	N
	0.396529	0.02	2	0.756022	0.02	2	0.760489	0.04	2	1.22306	0.05	2
	0.357992	0.01	2	0.586824	0.03	2	0.932387	0.03	2	1.35051	0.06	2
Fig. 4E
Luciferase assay
	V0 D				V0 T				LXRα WT D				LXRα WT T				LXRα S196A D				LXRα S196A T
LXREluc + vector only	57.63	63.39	51.25	38.95	49.16	47.72	47.8	43.63	66.45	63.02	65.5	68.76	88.34	91.15	88.09	84.01	52.46	59.2	57.9	61.2	80.41	77.79	75.56	77.98
LXREluc + PGC1α 0.25μg	36.49	44.79	47.92	46.9	49.92	48.36	52.8	40.66	77.83	73.47	71.91	76.29	100.63	93.89	98.7	93.12	105.74	103.17	103.05	103.27	114.51	111.89	129.07	140.2
LXREluc + PGC1α 0.5μg	32.97	30.1	31.6	37.35	34.67	42.67	43.72	44.11	65.1	66.98	66.58	64.85	92.8	88.44	85.48	80.16	94.97	88.23	89.98	86.82	139.28	126.96	137.09	129.82
LXREluc + PGC1α 1μg	37.7	31.01	33.78	34.47	49.25	48.99	53.44	46.27	62.96	66.47	64.51	60.97	107.39	98.13	101.67	94.51	115.72	114.82	111.55	103.38	179.35	201.22	173.29	175.81

## Sheet: Figure 5
Fig. 5A			Fig. 5B			Fig. 5C
Body weight			Mouse fat (DEXA scan)			Organ weight	WT									S196A
WT	S196A		WT	S196A		pWAT	1.037	1.085	0.621	0.915	0.838	0.515	1.128	0.595	0.496	0.683	0.711	0.322	0.326	0.543	0.644	0.914	0.495	0.492
38.3	36.3		13.8	11.1		BAT	0.141	0.228	0.113	0.154	0.107	0.112	0.152	0.174	0.07	0.133	0.072	0.183	0.118	0.104	0.133	0.148	0.217	0.093
36.2	32.9		10.7	8.4		iWAT	0.456	0.484	0.128	0.248	0.382	0.432	0.41	0.435	0.253	0.2776	0.182	0.2	0.148	0.288	0.193	0.39	0.133	0.353
30.2	33.4		8.8	8.7		Liver	1.345	1.696	1.314	1.342	1.147	1.422	1.51	1.385	1.182	1.264	1.186	1.243	1.347	1.312	1.1	1.297	1.1177	1.2715
35.7	30.2		11.2	7.4		Spleen	0.135	0.198	0.13	0.103	0.243	0.203	0.152	0.259	0.211	0.122	0.093	0.12	0.203	0.286	0.229	0.216	0.296	0.13
33.1	36.1		11.3	11		Kidney	0.625	0.405	0.284	0.244	0.313	0.497	0.436	0.459	0.369	0.34	0.215	0.392	0.202	0.595	0.431	0.554	0.452	0.56
32.1	34.1		9.5	9.9
33.1	26.3		10.5	6.1
33.8	38.3		10.9	11.9
36.2	29.9		13.5	8.1
39.5	26		9.2	5.3
29.2	26.4		9.1	5.5
34.6	27		11	7.3
38	25.4		11.4	5.3
Fig. 5E
Adipocyte size distribution
	WT														S196A
0 - 1000	28.1779	10.1934	21.9387	9.19495	13.29	5.64	1.14		13.71	13.13	8.84	15.74	26.15	13.95	30.39	21.64	26.83	11.85	6.09	13.9	15.65	27.79	41.24	24.49		31.9162	35.7458	41.8331
1000 - 2000	37.0177	18.7633	30.3195	17.4982	15.37	19.93	18.37		21.06	14.96	13.66	23.3	36.72	17.72	38.75	23.34	37.56	16.56	26.13	24.96	18.7	34.47	34.43	23.01		24.2735	38.8457	39.199
2000 - 3000	19.8172	16.5977	21.7001	14.0493	12.02	14.61	15.56		16.53	14.02	11.75	18.3	21.18	13.64	19.7	17.76	22.42	15.12	18.5	15.82	13.66	21.35	16.71	17.08		19.723	17.2166	13.8064
3000 - 4000	8.81609	13.7979	13.358	13.8979	10.14	15.7	12.35		14.91	12.84	11.34	14.72	10.17	12.23	7.79	11.82	9.81	11.97	15.93	12.45	12.01	10.94	5.85	13.22		12.9849	5.78208	3.97815
4000 - 5000	2.60754	11.9781	6.89796	11.8168	9.08	14.55	12.3		12.94	13.19	11.24	11.11	4.21	10.87	2.29	9.25	2.69	10.99	11.73	11.42	8.55	4.08	1.34	8.76		6.83475	1.53194	0.95287
5000 - 6000	1.41155	9.37873	3.25087	10.1244	8.33	9.78	9.39		8.81	9.76	12.3	7.17	1.1	9.77	0.65	7.21	0.51	9.93	8.43	8.16	7.36	1.01	0.37	6.22		2.63948	0.609401	0.209855
6000 - 7000	0.635622	7.08719	1.26021	8.84707	7.37	7.56	8.6		5.58	7.26	8.74	4.31	0.39	7.55	0.35	4.17	0.12	7.38	4.87	5.23	6.45	0.29	0.03	3.01		1.01908	0.168248	0
7000 - 8000	0.500239	4.11896	0.724777	5.65909	7.19	5.39	5.49		3.61	5.72	7.5	2.27	0.06	5.64	0.07	2.74	0.04	6.46	4.09	3.11	5.8	0.04	0.01	1.8		0.410731	0.0729927	0.00891266
8000 - 9000	0.439715	3.21189	0.302625	3.91729	5.22	3.59	5.23		1.45	3.55	5.09	1.61	0.03	3.61	0.01	1.13	0	2.79	2.05	1.91	3.63	0	0	1.31		0.165292	0.0182482	0
9000 - 10000	0.181488	1.96938	0.146188	1.99521	3.67	1.71	2.16		0.58	1.97	3.56	0.9	0	1.7	0	0.48	0.02	2.41	1.14	1.5	2.42	0	0.03	0.55		0.0330563	0	0
10000 - 11000	0.242386	0.972023	0.0436681	1.03876	2.65	0.56	1.68		0.42	1.7	2.29	0.3	0	1.53	0	0.19	0	1.15	0.45	0.71	1.8	0	0	0.38		0	0.00897666	0.0117096
11000 - 12000	0.0453721	0.608254	0.0287356	1.0985	2.3	0.36	1.2		0.29	1.12	1.33	0.3	0	0.94	0	0.16	0	1.14	0.24	0.39	1.37	0.01	0	0.08		0	0	0
12000 - 13000	0	0.285064	0	0.297159	1.37	0.28	0.28		0.07	0.44	1.1	0	0	0.29	0	0.08	0	0.86	0.18	0.21	0.74	0	0	0.07		0	0	0
13000 - 14000	0.107243	0.418815	0.0287356	0.259251	1.11	0.13	0.27		0	0.24	0.6	0.02	0	0.2	0	0.03	0	0.62	0.1	0.17	0.85	0	0	0		0	0	0
14000 - 15000	0	0.280642	0	0.0423729	0.19	0.09	0.25		0.05	0	0.56	0	0	0.07	0	0	0	0.36	0.03	0	0.27	0	0	0		0	0	0
15000 - 16000	0	0.102041	0	0.11205	0.18	0.08	0.04		0	0	0.04	0	0	0.04	0	0	0	0.12	0.04	0.04	0.18	0	0	0		0	0	0
16000 - 17000	0	0	0	0.151796	0.22	0.04	0.13		0	0.08	0.03	0	0	0.22	0	0	0	0.04	0	0	0.26	0	0	0.03		0	0	0
17000 - 18000	0	0.10656	0	0	0.12	0	0.09		0	0.04	0.03	0	0	0	0	0	0	0.06	0	0	0.13	0	0	0		0	0	0
18000 - 19000	0	0.0416667	0	0	0.09	0	0.09		0	0	0	0	0	0	0	0	0	0	0	0	0	0	0	0		0	0	0
19000 - 20000	0	0	0	0	0.1	0	0		0	0	0	0	0	0	0	0	0	0.07	0	0	0.18	0	0	0		0	0	0
20000 - 21000	0	0.0884956	0	0	0	0	0		0	0	0	0	0	0.03	0	0	0	0.13	0	0	0	0	0	0		0	0	0
Adipocyte size
WT	S196A
1902.16	1697.95
3886.49	2822.7
2273.76	1773.7
4117.57	4150.5
4647.2	3434.33
3978.3	3293.3
4504.2	4032.4
3306.2	1860.5
4026.8	1449.7
4923.2	2653.6
3044	2037.91
1877.4	1546.49
3925.3	1375.04

## Sheet: Figure 6
Fig. 6A			Fig. 6C			Fig. 6D			Fig. 6E
Total ATM			FBC: M1-like macrophages			FB: M2-like macrophages			FB/FBC
WT	S198A		WT	S196A		WT	S196A		WT	S196A
69.6	68.9		20.7	9.79		75	85.6		3.6	8.7
75	65.6		22.9	14.6		75.3	80.2		3.3	5.5
60.9	40.7		23.1	8.83		68.2	85.3		3	9.7
74.8	73.9		26.8	15.7		68.8	80.2		2.6	5.1
45.9	69.6		36.7	26.9		50.4	58.4		1.4	2.2
75.2	72.4		35.8	21.6		52	58.3		1.5	2.7
67.9	65.9		21.1	24.3		73.6	60.9		3.5	2.5
34.1	71.9		23.4	11.3		68.4	85.4		2.9	7.6
58.5	56.9		26.3	24.3		59.5	44.6		2.3	3.8
	66.1			13.4			80.2			6

## Sheet: Figure 8
Fig. 8B
ORO quantification
	WT					S196A
CM M0 BMDM	49.7	16.45	26.6	33.6	42.35	49.35	13.65	29.4	29.05	21
CM M1 BMDM	78.05	70.35	79.1	71.75	87.85	64.75	14	32.55	41.65	24.85
CM M2 BMDM	51.8	22.75	21	53.55	27.3	52.5	14.7	18.2	34.65	37.1
Fig. 8C
Pro-inflammatory cytokines low expression						Pro-inflammatory cytokines high expression						Anti-inflammatory cytokines
	WT		S196A				WT		S196A				WT		S196A
IL1B	2630	2624	1642	1412		TNFA	40866	38872	33336	29848		IL4	1793	1765	3029	3274
IL27	9920	9698	8818	8437		CD54	31046	31364	36860	36838		IL13	1446	1324	2395	2202
IFNG	6567	6195	7539	7553		IL6	33456	31496	27150	26676		IL10	2881	3060	2629	2768
IL1A	1391	1198	1014	1206		CXCL1	68092	64236	59214	57840		CCL1	5573	4979	5753	5420
MCSF	3456	3204	3270	2931		CCL4	52898	54852	59740	61468		IL1RA	54620	54904	56236	54296
						CXCL2	27436	26986	38120	36414
						CCL3	39918	38662	43328	43990
						CXCL9	32746	33280	37837	36452
						CXCL10	42062	42446	47570	45710
						CCL2	31888	30344	27725	27627
						CCL5	54464	56086	55716	54886
						TIMP1	25405	23435	24432	23313

## Sheet: Supplementary Figure 1
Supplementary Fig. 1B
Liver lipid droplet
WT	S196A
129.44	79.97
122.95	71.32
73.23	99.99
74.13	71.19
69.7	102.06
70.58	91.82
98.14	82.64
97.71	98.86
116.25	90.5
Supplementary Fig. 1C
Liver qPCR
	WT						S196A
ABCA1	1	1.48	0.9	1.34	1.78	1.26	0.75	0.81	0.57	1.19	1.25	1.62
ABCG1	1	1.48	2.19	2.22	1.09	1.04	1.37	1.49	1.14	1.8	1.78	1.68
ABCG5	1	2.82	1.12	2.51	1.51	0.85	1.29	1.05	0.92	1.44	2.28	1.53
ABCG8	1	2.46	1.11	2.73	1.29	0.78	1.21	0.94	0.81	2.27	2.23	1.52
SREBP1c	1	1.81	1.49	2.09	0.77	0.5	1.59	0.94	0.86	0.48	1.04	0.33
CD36	1	1	5.81	2.13	0.93	1.68	7.97	1	2.16	11.22	0.95	5.06
HMGCOR	1	0.77	0.72	1.01	0.9	0.84	0.93	1.02	1.34	1.28	0.79	0.88
VLDLR	1	2.66	6.48	7.48	1.54	1.02	5.08	1.22	2.26	13.72	2.26	2.34
LDLR	1	1.08	1.02	1.09	0.71	0.93	1.33	0.92	1.13	1.8	1.16	1.45
Supplementary Fig. 1D
Intestine qPCR
	WT						S196A
ABCA1	1	0.73	0.32	0	0.61	0.78	0.39	2.58	0.03	1.34	0.04	0.02
ABCG1	1	0.4	0.22	0.01	0.76	1.2	0.59	1.67	0.05	0.51	0.08	0.01
ABCG5	1	2.26	0.96	0.78	2.81	1.85	0.53	2.66	0.44	2.68	1.17	1.03
ABCG8	1	2.38	0.24	0.02	1.09	1.24	0.43	1.78	0.07	0.8	0.03	0.02
SREBP1c	1	1.2	4.95	0.01	0.36	0.5	4.26	7.95	0.92	0.23	0.11	0.43
CD36	1	2.91	2.87	3.18	2.33	2.86	2.26	0.91	2.12	2.58	3.62	3.67
HMGCOR	1	0.77	0.72	1.01	0.9	0.84	0.93	1.02	1.34	1.28	0.79	0.88
NPC1L1	1	1.38	0.34	0.11	0.65	0.71	0.48	2.28	0.21	1.07	0.14	0.07
Supplementary Fig. 1F
Clec4f staining
WT	S196A
8.8	14.3
13	20.4
10.2	17.6
9.6	17.2
6.2	16.6
11.2	10.2

## Sheet: Supplementary Figure 2
Supplementary Fig. 2A
Liver: TG			Liver: cholesterol
WT	S196A		WT	S196A
167.4	98.8		42.6	36
152.1	148.7		42.1	39.4
130.9	146.1		33.1	38.3
218.5	107.8		50.9	35.4
135.7	115.9		33.7	35.9
142.1	111.6		41.5	36
Supplementary Fig. 2B
VLDL secretion: Triglycerides
Time	WT						S196A
0	15.3929	35.6936	20.5238	12.4928	10.7081	14.2774	16.9545	9.81574	26.7702	19.6315	24.9855	23.2008
1	182.468	158.238	74.6068	66.0092	108.997	86.3308	223.111	57.4116	202.008	184.031	204.352	270.007
2	584.21	514.648	223.892	342.696	378.649	335.661	468.533	574.831	945.309	724.116	812.437	837.448
4	1682.95	1756.12	740.642	1160.93	1057.42	2010.44	1774.86	2224.6	2236.2	2046.14	2254.94	2345.07
Supplementary Fig. 2C
intestinal metabolism: Triglycerides
Time	WT						S196A
0	46.8429	18.91	15.9385	19.5044	28.4191	14.7499	18.91	26.6362	24.8532	23.6646	23.0703	33.7679
1	77.1529	51.0031	88.4449	43.277	33.1736	66.4553	23.0703	36.7395	45.6542	48.0315	60.5121	53.9746
2	149.065	106.274	115.783	71.8041	111.029	90.2279	40.3054	49.8144	66.4553	46.2485	37.3338	76.5586
4	34.2882	54.3042	22.2786	38.9586	52.3026	20.277	30.285	24.9474	38.2914	24.9474	46.965	48.2994

## Sheet: Supplementary Figure 3
Supplementary Fig. 3A			Supplementary Fig. 3B			Supplementary Fig. 3C			Supplementary Fig. 3D
Lipid content: ORO			Total plaque area			Macrophages: CD68+			Smooth muscle cells marker: SMaA
WT	S196A		WT	S196A		WT	S196A		WT	S196A
9357.1	7678.1		336659	357812		116159	91800.2		6.8	16.7
10908	9185.3		467976	304346		183517	94102.4		21.5	9.1
17502	9763.6		391080	438565		141001	129173		5.4	18.1
6110.7	9985.7		372216	414986		101414	147930		0	23.3
19557	7215.8		359918	606152		100786	195726		5	18.3
21287	4236.4		537966	418644		160696	113305		26.7	12.6
4851.9	6472.2		340687	334749		108216	107060		22.9	13.4
11298	6774.6		582539	361565		231997	73518.1		9.9	7.9
6024.9	6648.1		523870	477757		146966	145916		12.8	19.1
12182	5674		426136	637327		117909	242166		3.7	5.9
			723001	436867		236287	79424.8
			494658	442574		138991	137139
			789449	271782		252835	73217

## Sheet: Supplementary Figure 4
Supplementary Fig. 4A
WBC
WT	S196A
6.8	10
9.22	12.12
11.96	11.96
6.98	11.45
16.12	11.7
5.76	6.18
5.45	4.38
6.82	4.05
7.26	5.76
9.65	3.88
7.27	11.34
9.23	13.45
6.35	6.07
Supplementary Fig. 4C						Supplementary Fig. 4D
Ly6Clow monocytes			Ly6Chigh monocytes			Neutrophils
WT	S198A		WT	S198A		WT	S196A
9.6	6.96		2.47	2.26		19	13.2
5.44	17.4		2.19	3.31		13.9	11.2
4.35	5.59		2.87	2.77		12.1	14
6.31	7.17		1.1	1.9		17.4	10.9
5.35	10.5		6.34	3.28		11.4	18.5
4.8	6.06		6.51	3.46		10.4	8.26
7.07	6.67		6.16	6.65		7.57	16.5
28.5	9.87		5.47	8.69		6.32	12.6
6.95	10.2		5.01	6.28		9.15	16.2
8.66	24.9		2.18	10.1		25.6	12.1
6.81	6.22		2.06	3.35		18.4	15.3
5.15	6.08		2.09	2.52		16.6	13.6
5.22	4.62		4.01	1.66		20.5	8.46
Supplementary Fig. 4E								Supplementary Fig. 4F
Zymosan
Monocytes (CD115+Ly6C+)								Neurophils (CD115-Ly6G+)
	WT			S196A					WT			S196A
4h	1.4	1.3	1.3	4.3	3.7	8.9		4h	49.1	87.2	86.8	26.4	42.1	21.2
24h	15.5	25.7	25.5	12.9	8.3	11.9		24h	21.2	23	21.4	32.1	23.7	38.6
48h	47.9	40.8	34	28.3	23.7	27.8		48h	5.3	4.1	5.7	1.2	4.9	3.1

[truncated: 6 more sheets: Supplementary Figure 6 , Supplementary Figure 8, Supplementary Figure 9, Supplementary Figure 10, Supplementary Figure 12, Supplementary Figure 14]
