# Supplementary material for: Inhibiting LXRα phosphorylation in hematopoietic cells reduces inflammation and attenuates atherosclerosis and obesity in mice
Source: Commun Biol. 2021 Mar 26;4:420. doi: 10.1038/s42003-021-01925-5 (PMC7997930; doi:10.1038/s42003-021-01925-5)
Supplement: Supplementary file 4 — Supplementary Data 2 [file 42003_2021_1925_MOESM4_ESM.xlsx]

## Sheet: Sheet1
Supplementary Data 2: Genes differentially expressed in LXRα S196A versus WT from plaque CD68+ cells
Plaque CD68+ cells S196A vs WT
gene	logFC	PValue	FDR
Bmp10	14.9002	0.000600495	0.10713		log2FC < -0.6 OR log2FC > 0.6
Myl7	13.5635	2.78783e-08	3.40657e-05		PValue <= 0.05
Nppa	13.1584	0.000885518	0.141499
Sln	11.9174	2.92487e-07	0.000233686
Myl1	11.5947	0.00102634	0.156765
Myh6	11.5463	3.48054e-21	3.61507e-17
Mybphl	11.5076	0.00299503	0.334493
Smpx	11.2891	2.84809e-06	0.00145392
Mb	10.6723	0.0059133	0.525897
Casq2	10.1455	3.36317e-05	0.0114212
Myl4	10.0593	2.23365e-07	0.000185599
Tmem182	9.91473	0.00699885	0.570347
Hfe2	9.83796	0.000342464	0.0718586
Abcc8	9.71777	0.0018609	0.240102
Actc1	9.6407	1.2459e-06	0.000681079
1110002E22Rik	9.59347	0.025947	1
Trim55	9.58475	0.000243898	0.0556757
Nppb	9.5787	2.09688e-07	0.000181494
Trim54	9.43776	0.0011365	0.165941
Art1	9.42951	0.000106243	0.0290393
Wnk2	8.94242	0.00772046	0.602913
Scn7a	8.922	7.34394e-08	8.12267e-05
Mylk3	8.89326	0.00102482	0.156765
Ces1d	8.86559	0.000158262	0.0405874
Kcnj3	8.81325	3.08145e-05	0.0108493
Tnni3k	8.7351	0.00281539	0.327371
Tecrl	8.615	0.00789931	0.604643
Lmntd1	8.60851	0.00682901	0.562932
Ckmt2	8.57883	0.0206041	1
Cox7a1	8.53829	8.35671e-05	0.02378
Ptgds	8.44824	0.0472005	1
Dhrs7c	8.36336	0.00934108	0.669111
Trdn	8.32894	3.38456e-05	0.0114212
Bves	8.25194	1.4165e-05	0.00525446
Gm14292	8.22451	0.000118712	0.0316154
Tcap	8.17075	0.000907651	0.143929
Gpihbp1	8.17029	0.000323446	0.0685606
Asb11	8.12937	0.0122804	0.774068
Cacna2d2	8.09875	3.52723e-07	0.000271375
Lmod2	8.08034	0.0480969	1
Csrp3	7.93274	9.41053e-05	0.0260647
Lrrc3b	7.9296	0.0051316	0.475887
Obscn	7.86639	0.00146116	0.206481
Rbm24	7.70301	0.00298634	0.334493
Nrtn	7.67805	0.0107378	0.714925
Des	7.66876	0.000997252	0.155759
Ttn	7.52635	1.89462e-11	6.55948e-08
Tnni3	7.44604	1.00815e-05	0.00410634
Gm4204	7.4283	0.0351525	1
Adprhl1	7.40964	0.000263583	0.0588755
Tnnt2	7.40626	0.000701447	0.116569
Xirp2	7.31827	0.00347792	0.371927
Sbk3	7.27129	0.00287968	0.330261
Gm15784	7.21724	0.0234225	1
Kcnd2	7.1613	0.00913194	0.661792
Hrc	7.15783	7.93305e-08	8.23966e-05
Trim72	7.14393	0.0483168	1
Slc38a3	7.13193	0.0127612	0.786611
Asb10	7.11764	0.00632293	0.545908
Art3	7.0741	1.33386e-05	0.00503788
Cxcl13	7.06844	0.0411622	1
Gm13285	7.03409	0.0238292	1
C7	6.95163	0.00160001	0.223067
Smyd1	6.87166	0.0122977	0.774068
Srl	6.86948	8.3518e-05	0.02378
Cox8b	6.79531	0.0144096	0.850373
Myoz2	6.78098	3.93193e-06	0.00194471
Cox6a2	6.7795	0.00316518	0.347885
Cmtm5	6.71862	0.0236371	1
Ube2ql1	6.7019	0.0267574	1
Mybpc3	6.66997	1.29894e-08	1.68644e-05
Gpr158	6.4322	0.0302722	1
Fabp3	6.42231	8.10208e-06	0.00346234
Dpyd	6.42062	0.0111671	0.729476
Myom2	6.29395	7.51792e-25	1.5617e-20
Sybu	6.25108	0.00783424	0.604059
Pgam2	6.24653	0.00022325	0.0521076
2310002L09Rik	6.24484	0.0286026	1
Ppp1r3a	6.19301	0.0408253	1
Gm17383	6.14795	0.0456398	1
Prob1	6.09724	0.0485963	1
Actn2	6.08763	4.03667e-09	9.06873e-06
Tdg-ps	6.08645	0.0423504	1
Fhod3	6.07036	0.00651298	0.551428
Txlnb	6.00966	8.10555e-07	0.000481076
Cacna1h	5.98835	0.0133755	0.803035
Gm49051	5.97083	0.0278275	1
Alpk3	5.9228	2.57378e-05	0.00921814
Fndc5	5.85657	2.63012e-12	1.09271e-08
Ckm	5.72733	6.51691e-07	0.000451252
Ryr2	5.70167	4.14639e-13	2.15333e-09
Gm38699	5.64002	0.0226302	1
Pla2g5	5.59755	0.0200232	1
Muc16	5.57208	0.032358	1
A2ml1	5.51714	0.0185319	0.992171
Cacna1s	5.47357	0.0468139	1
Myh7	5.46336	2.22852e-13	1.5431e-09
Pln	5.37969	1.05052e-05	0.00419663
Pygm	5.34088	5.4967e-05	0.0167916
Popdc2	5.3361	0.0453292	1
Cmya5	5.32034	0.00357057	0.378426
Ptgfr	5.29636	0.000144054	0.0374053
Ppp1r3c	5.28436	0.0114475	0.738504
Slc47a1	5.23139	0.00275525	0.32336
Ppargc1a	5.20531	3.40882e-05	0.0114212
Fgf12	5.16035	6.48665e-06	0.00299438
Fsd2	5.14893	0.000256255	0.0578607
Klhl41	5.10532	0.00164881	0.22764
Stard10	5.09493	0.030344	1
Kcnk3	5.05033	0.000810234	0.130473
Bdh1	5.00394	0.010846	0.719823
Olfr55	4.99547	0.0338125	1
Kcnj5	4.96469	7.1813e-07	0.000452052
Synpo2l	4.95787	6.53701e-10	1.9399e-06
Erbb4	4.90772	0.0283906	1
5430419D17Rik	4.90025	0.00467716	0.451901
Corin	4.88223	0.00568942	0.51163
Ppara	4.82243	0.00561741	0.50735
Scn4a	4.80844	0.0309234	1
Cpt1b	4.79875	0.00464108	0.451901
Mlf1	4.79462	0.00973248	0.683099
Nkx2-5	4.7662	0.041614	1
Myh14	4.75785	0.00774938	0.602913
Myl3	4.74633	0.0126374	0.781297
Pdzrn4	4.70644	0.0122353	0.774068
Cap2	4.68174	0.00537035	0.491906
Slc16a12	4.6522	0.0323161	1
Tnnc1	4.62731	9.58606e-06	0.00398262
Zfp385b	4.61845	0.00537538	0.491906
Dpf3	4.61087	0.0267754	1
Adcy1	4.56191	0.00425464	0.428882
Tmem163	4.4915	0.00117088	0.168908
Ryr3	4.46476	0.00180644	0.234909
Frmd5	4.46152	0.000603389	0.10713
Abca8a	4.37754	0.00621947	0.542845
Rarb	4.37051	0.0202712	1
Tmem38a	4.30689	0.00291647	0.33106
Chchd10	4.2405	0.0200119	1
Ppp1r14c	4.17454	0.0200337	1
Ankrd1	4.16187	0.00600596	0.528652
Gpc3	4.15005	0.0207188	1
Nebl	4.1154	0.00188974	0.242319
Rgs6	4.1108	0.0132567	0.798917
Mapk10	4.08661	0.035367	1
Gm33543	4.05943	0.00697976	0.570347
Car3	3.91892	0.00368459	0.386881
Trim63	3.9108	0.000169115	0.0428417
Gpx3	3.89127	0.000113218	0.0305439
Kcng2	3.8475	0.0343314	1
Chrm2	3.79047	0.00297497	0.334493
Scd4	3.75878	0.00761975	0.599565
Cdh20	3.6731	0.030928	1
Lrrc2	3.67296	5.93097e-05	0.0176006
Dpep1	3.66964	0.00123423	0.176818
Podn	3.61789	0.0417417	1
Sgcg	3.60217	0.00655671	0.551428
Ank1	3.58441	0.00179486	0.234909
Esrrg	3.55075	0.000284395	0.0621867
Ldb3	3.53075	0.0258985	1
Akap6	3.46495	1.29629e-05	0.00498664
Sparcl1	3.45023	0.00433552	0.430918
Gm11407	3.44446	0.00635969	0.545908
Ablim3	3.4115	0.00905511	0.660006
Myo5b	3.39654	0.0167186	0.923659
Angpt1	3.3751	0.0230902	1
Eno3	3.37075	4.13846e-05	0.0134325
Ctnna3	3.35479	0.00049753	0.0923291
Rbfox1	3.33227	0.0449653	1
Grm1	3.32937	0.0140994	0.839217
Gm43841	3.32511	0.0398776	1
Kcna7	3.31175	0.0287837	1
Nrap	3.28653	0.000651148	0.112719
Apod	3.26388	0.0252067	1
Krt222	3.23593	0.00977096	0.683408
Hba-a2	3.22991	0.0198012	1
Enpep	3.22878	0.0147741	0.85967
Klhl31	3.21938	1.35573e-07	0.000128012
D7Ertd443e	3.13716	0.0495955	1
Atp1b1	3.07261	0.00194737	0.248177
Coro6	3.07009	0.00871714	0.644007
Tbx5	3.03607	6.48555e-05	0.0189752
Gm14633	3.03385	0.00219493	0.267347
Rps4x-ps	3.03042	0.0360445	1
Nlrp10	3.02629	0.0203923	1
Gpr165	3.01355	0.0404671	1
Cybrd1	3.00878	0.0493022	1
Alpk2	3.00753	5.93298e-06	0.00280104
Gm7336	2.94953	0.0161066	0.901841
Lyve1	2.93039	0.0158392	0.890969
Tmod1	2.87026	0.00180934	0.234909
Kcnq1	2.86333	0.0266586	1
Gm47885	2.8518	0.0494412	1
Ank3	2.82701	6.98867e-07	0.000452052
Mmp15	2.78652	0.00178094	0.234909
Axdnd1	2.78032	0.0006683	0.113792
Gm10557	2.76372	0.030127	1
Gm10031	2.7628	0.0211362	1
Hydin	2.75065	0.0416519	1
Aldh1a2	2.72904	0.00282095	0.327371
Pde1c	2.69933	0.00169356	0.22764
AC124578.3	2.67314	0.0413222	1
Coq8a	2.64323	0.014484	0.85234
mt-Nd3	2.64174	2.48785e-06	0.00132513
Perm1	2.62177	0.0158167	0.890969
Olfr1356	2.58704	0.0264083	1
Gm7633	2.57878	0.0209081	1
Nexn	2.5409	0.00800806	0.607122
Gm21092	2.52918	0.00508294	0.474432
Atp1a2	2.50978	0.0124905	0.774523
Hopx	2.49473	0.000379493	0.0758001
Mylk4	2.48799	0.00866507	0.644007
Rrad	2.48254	0.0021926	0.267347
Slc25a4	2.45384	4.71322e-09	9.06873e-06
Cd163	2.40711	0.00713404	0.576636
Gm13341	2.40564	0.00208126	0.259989
Ndnf	2.40272	0.00428418	0.428882
Atp2a2	2.3941	1.01376e-07	0.000100281
Myom1	2.39151	0.00862781	0.644007
Mlip	2.38888	0.00341645	0.36772
Neb	2.38627	0.00520056	0.480139
Gm13339	2.32731	0.00648363	0.551428
Hcn1	2.31967	0.00418721	0.425661
Tpm1	2.28387	5.75955e-06	0.0027824
Nmrk2	2.276	0.0233176	1
mt-Nd2	2.26083	1.10219e-08	1.52639e-05
Btnl9	2.24171	0.0156327	0.884844
mt-Cytb	2.23464	1.16643e-09	3.02877e-06
Rhobtb1	2.16403	0.00272028	0.321071
mt-Nd4	2.14468	4.80219e-09	9.06873e-06
Efcab2	2.12713	0.0483012	1
mt-Nd4l	2.122	5.32739e-07	0.000381606
Cxadr	2.11295	0.0362195	1
Dtna	2.09867	0.000615695	0.107478
Ano4	2.07372	0.00419173	0.425661
Abra	2.06581	0.00891987	0.654744
Rnf207	2.03943	0.0138367	0.825945
mt-Atp8	2.03047	7.91993e-07	0.000481076
mt-Co3	1.96814	7.59886e-09	1.21424e-05
Fmc1	1.95641	0.0463147	1
Gm13340	1.95308	8.16708e-06	0.00346234
Ddo	1.92836	0.0463945	1
Asb14	1.92589	0.034658	1
Gm4076	1.88749	0.0152544	0.880219
mt-Nd1	1.88043	1.82552e-07	0.000164876
mt-Co1	1.86843	7.16793e-09	1.21424e-05
Gm29216	1.86155	0.00093649	0.147377
Ndufa5	1.83866	0.015417	0.881153
mt-Nd5	1.83435	3.83615e-07	0.000284601
Tcim	1.82303	0.0169206	0.92498
Rxfp1	1.81521	0.0472743	1
mt-Atp6	1.80047	7.96589e-06	0.00346234
Npr3	1.79699	0.021758	1
Sptb	1.79323	0.0356559	1
Csdc2	1.79196	0.00170952	0.22764
mt-Co2	1.79106	7.42939e-08	8.12267e-05
Fitm2	1.78111	0.0111517	0.729476
mt-Nd6	1.77254	9.40054e-09	1.39484e-05
Hmgb3	1.75451	0.0314133	1
Bnip3	1.74032	0.000661365	0.113542
Mlxipl	1.73045	0.023114	1
Lgr6	1.7104	0.0167755	0.924345
Fosb	1.70572	0.000176485	0.0441702
Ppp2r3a	1.69861	0.000213076	0.0508761
Mdh1	1.68694	0.0002836	0.0621867
4932414N04Rik	1.67871	0.0379847	1
Usp28	1.67306	0.0325185	1
Aff3	1.66378	0.00439531	0.43478
Gm10053	1.66094	0.00496817	0.473278
Nudt4	1.66073	0.00077309	0.125464
Idh2	1.64519	0.00992856	0.685866
Pde4dip	1.64216	0.0142332	0.844762
Ehbp1	1.63941	0.0061008	0.534734
Lrrc39	1.61607	0.0262317	1
Ccdc141	1.59008	0.00233045	0.279829
Itih5	1.58866	0.044267	1
Chchd7	1.56539	0.0254103	1
Pam	1.55929	0.00467258	0.451901
Pdk1	1.55756	0.00108437	0.163165
Asb18	1.5214	0.0268128	1
Zbtb16	1.51257	0.0146118	0.856001
Atp5g1	1.49722	0.00202617	0.255088
Gm20594	1.47119	0.00075688	0.123801
Phyh	1.47031	0.00560166	0.50735
Hmcn1	1.42808	0.0149008	0.864623
Atp5o	1.42105	0.000346017	0.0718781
Ndufb9	1.41127	0.00340796	0.36772
Ndufa4	1.41036	0.00029788	0.0637923
Slc25a23	1.4098	0.00673217	0.561636
Got1	1.3955	0.00986035	0.685047
Aco2	1.38284	0.00228634	0.276128
Mfn2	1.37689	0.0240053	1
Ank2	1.37609	0.00634697	0.545908
Cox7c	1.37459	1.73451e-05	0.00632123
Gm8113	1.35268	0.0216503	1
Acat1	1.34779	0.000138282	0.0363611
Stk39	1.33791	0.000208822	0.0504403
Entpd4	1.31532	0.0235819	1
Idh3a	1.29672	0.0104479	0.70575
Cox7b	1.29444	0.00498955	0.473278
Inpp5a	1.29193	0.0281992	1
Pdha1	1.2917	0.00678359	0.562932
Uqcrfs1	1.25397	0.0105668	0.710369
Vmn1r80	1.22115	0.0419706	1
Sorbs1	1.21356	0.0162876	0.909524
Cycs	1.19692	0.00973365	0.683099
Chpt1	1.18744	0.000191805	0.0474329
Ndufb11	1.17835	0.00269122	0.319455
Cox6c	1.16855	0.0308364	1
Nr4a1	1.16524	0.00997119	0.685866
Fh1	1.1577	0.0042944	0.428882
Acsl1	1.15515	0.000576916	0.105125
Uqcrh	1.14785	0.000693812	0.11623
Etfb	1.13898	0.0287738	1
Atp5j	1.11253	0.000497803	0.0923291
Usmg5	1.10476	0.00380293	0.393027
Atp5j2	1.08841	0.00158056	0.221845
Pygb	1.08543	0.0202849	1
Atp5b	1.08206	5.23974e-05	0.0162455
Cox7a2	1.06973	0.0221536	1
Atp5c1	1.06794	0.0010985	0.163165
Prkag2	1.06267	0.0328654	1
Acadm	1.05897	0.0146571	0.856001
Gsn	1.0515	0.0210597	1
Atp5k	1.0484	0.0465221	1
Etfdh	1.03988	0.00200845	0.2544
Ndufb4	1.03948	0.00794625	0.604643
Ndufs3	1.03711	0.0335772	1
Egln1	1.02296	0.0062575	0.543879
Mdh2	1.02209	0.0260988	1
Gja1	1.01229	0.0196407	1
Acadl	1.0019	0.0336899	1
Cand2	0.987838	0.0462998	1
Got2	0.972083	0.04508	1
Extl1	0.960746	0.0453252	1
Atp5a1	0.94781	0.00109966	0.163165
Pink1	0.92272	0.0021626	0.267347
Arl4a	0.912501	0.0368766	1
Prdx3	0.906526	0.0399718	1
Atp5h	0.896811	0.0236679	1
Ndufs1	0.89133	0.000614431	0.107478
Cox5b	0.885576	0.0087426	0.644007
Cox4i1	0.882332	0.00372484	0.386881
Ndufa13	0.865284	0.0117255	0.749461
Mfn1	0.86038	0.00169881	0.22764
Atp5g3	0.854869	0.0491593	1
Vdac1	0.846401	0.0239998	1
Homer1	0.835351	0.022092	1
Ndufs2	0.833387	0.0199431	1
Hadhb	0.83322	0.00670283	0.561443
Fkbp3	0.825913	0.00794103	0.604643
Tln2	0.79357	0.023656	1
4930523C07Rik	0.757195	0.0326019	1
Slc8a1	0.7501	0.0486963	1
Fry	0.742978	0.010689	0.713961
Cs	0.740974	0.00509307	0.474432
Atp5f1	0.737756	0.0181755	0.978132
Gm45551	0.735293	0.0446366	1
Ccng1	0.683853	0.0307277	1
Swi5	0.66888	0.0287604	1
Svil	0.656022	0.0366143	1
Zbtb20	0.652987	0.00590692	0.525897
Fos	0.646743	0.0493398	1
Chchd2	0.637875	0.024596	1
Ogdh	0.618949	0.0461676	1
Atp5l	0.618605	0.0102734	0.699701
Ddx3y	-0.602983	0.0443807	1
Eif2ak2	-0.608485	0.0379188	1
Fam49b	-0.612725	0.0129143	0.790718
Bmp2k	-0.612755	0.00965894	0.682467
Birc3	-0.617894	0.0369861	1
Coro1b	-0.638412	0.0389647	1
Gm4070	-0.63926	0.00681776	0.562932
Atp8a1	-0.660284	0.00753128	0.598116
Akna	-0.660448	0.0158696	0.890969
Fam49a	-0.662086	0.0114472	0.738504
Unc93b1	-0.662236	0.0345682	1
Cyth4	-0.665843	0.0321832	1
Evi2b	-0.669149	0.0292195	1
Snx20	-0.684723	0.0432735	1
Camk1d	-0.695564	0.0164692	0.917197
Irf5	-0.707795	0.0321495	1
Tmsb4x	-0.713563	0.0244553	1
Serp1	-0.720045	0.0447653	1
Itgam	-0.722248	0.0266745	1
Epsti1	-0.731414	0.0109947	0.727368
Marcks	-0.731682	0.0168815	0.92498
Dclre1c	-0.736495	0.0181436	0.978132
Ifi213	-0.745043	0.0336855	1
Dock2	-0.746317	0.000496688	0.0923291
Iqgap2	-0.748445	0.000587841	0.106185
Eif2s3y	-0.751037	0.0200319	1
Ptprc	-0.753857	4.51998e-05	0.0144452
Ap1s2	-0.759204	0.0155962	0.884844
H2-Ab1	-0.761182	0.0195252	1
Neurl3	-0.762726	0.046557	1
Ncf1	-0.765376	0.012967	0.790718
Slfn8	-0.772637	0.00649167	0.551428
Lyn	-0.773188	0.000350256	0.0720383
Ikzf1	-0.774693	0.0131504	0.798754
Gm48269	-0.784937	0.0154402	0.881153
Nfatc2	-0.788471	0.0250798	1
Cd74	-0.826135	0.0116928	0.749461
Fgd3	-0.830887	0.0311024	1
Rps6ka1	-0.832391	0.0191013	1
H2-Eb1	-0.834043	0.0101918	0.698724
Pik3cg	-0.840488	0.0239438	1
Prex1	-0.845808	0.0113872	0.738504
Gbp5	-0.858562	0.0280903	1
Msr1	-0.863987	0.0466758	1
Ptpn22	-0.878204	0.0256579	1
H2-Aa	-0.879247	0.00113211	0.165941
Pid1	-0.88202	0.00289354	0.330261
Rassf2	-0.882649	0.00490559	0.469603
Apbb1ip	-0.895898	0.000376385	0.0758001
Cd300ld	-0.896305	0.045908	1
Ptpn6	-0.903238	0.00457594	0.448377
Hcls1	-0.909262	0.0206673	1
Cfp	-0.910326	0.0172629	0.938749
Nlrp1b	-0.911065	0.0401629	1
Ptpn18	-0.913282	0.0377928	1
Mx1	-0.920288	0.0471911	1
Ptprj	-0.927555	0.0037131	0.386881
Wdfy3	-0.938502	0.017088	0.931677
Pik3ap1	-0.943874	0.000296999	0.0637923
Gbp3	-0.947334	0.00785134	0.604059
Plagl2	-0.954171	0.00996491	0.685866
Themis2	-0.956753	0.00782773	0.604059
Hck	-0.971852	0.0338784	1
Gm43498	-0.977826	0.0169043	0.92498
Sla	-0.986271	0.00209013	0.259989
Lcp2	-0.994327	0.000573923	0.105125
Cd83	-1.00029	0.0361728	1
Maf	-1.0006	0.00867169	0.644007
Arhgap15	-1.00261	0.00444115	0.437233
Slfn2	-1.01553	0.00047342	0.0902235
Abca9	-1.02017	0.000689238	0.11623
Vmn2r124	-1.02234	0.0211678	1
Ctsc	-1.02281	0.00306724	0.338914
Ly86	-1.03821	0.00900294	0.658514
Tlr9	-1.04406	0.0425941	1
Gm5641	-1.05415	0.0151603	0.877226
Limd2	-1.07216	0.00335878	0.365298
Rmi2	-1.07569	0.0430221	1
Glrx	-1.07862	0.0326781	1
Fnbp1l	-1.08624	0.0111605	0.729476
Rassf4	-1.10148	0.00914333	0.661792
Olfr1156	-1.10595	0.045194	1
Ccl9	-1.10743	0.00941693	0.672227
March1	-1.10771	0.000239236	0.0552183
Emilin2	-1.11543	0.00349134	0.371927
Rrm2	-1.11576	0.0437146	1
Ddx60	-1.11804	0.00853147	0.643053
Cd52	-1.11832	0.0124666	0.774523
Clec12a	-1.11898	0.000453017	0.0871344
Wfdc17	-1.12268	0.0326032	1
Pole	-1.13345	0.0468106	1
Pld4	-1.13804	0.00419785	0.425661
Stap1	-1.15111	0.00268454	0.319455
Irak3	-1.17789	0.0298668	1
Ccl3	-1.18101	0.0304707	1
Slc28a2	-1.18103	0.0010738	0.162818
Abcg3	-1.198	0.0104641	0.70575
Slc9a9	-1.20185	0.0047372	0.455583
Clec4a3	-1.21221	0.016579	0.918385
D130040H23Rik	-1.21983	0.0153395	0.881153
Tpmt	-1.23133	0.0430953	1
Spn	-1.23489	0.0198583	1
Fhl3	-1.26267	0.0266095	1
Ifi206	-1.26962	0.00166011	0.22764
Slc16a6	-1.27287	0.000715106	0.117896
Kctd12	-1.27308	1.26904e-05	0.00497392
Fyb	-1.2752	4.6703e-05	0.0146994
Rac2	-1.30388	0.00142659	0.202976
Olfr904	-1.30717	0.0425956	1
Ccl6	-1.33934	0.00549494	0.500642
Lrmp	-1.34697	0.0116533	0.749452
Tlr1	-1.35774	0.00220076	0.267347
Slamf9	-1.39132	0.00285753	0.329774
Cd72	-1.4056	0.0111318	0.729476
Mms22l	-1.40578	0.0290837	1
Samsn1	-1.42157	0.000366649	0.0746706
Aif1	-1.42535	0.00731709	0.585856
Adrb2	-1.42916	0.00704896	0.571984
Adgrg6	-1.48316	0.000206791	0.0504403
Dok2	-1.49118	0.0114057	0.738504
Pou2f2	-1.49839	0.00854391	0.643053
Arhgap4	-1.50406	0.00041235	0.080809
Agmo	-1.54505	0.0227041	1
Pilra	-1.54974	0.00754375	0.598116
Art2a-ps	-1.56342	0.0146698	0.856001
Vmn1r227	-1.56764	0.0390687	1
Gm6377	-1.62644	6.90114e-07	0.000452052
Olfr107	-1.65118	0.0129801	0.790718
Fgd2	-1.65325	0.000441639	0.0857399
Mboat1	-1.65435	0.0483937	1
Mdm1	-1.65862	0.0123984	0.774068
Adgre1	-1.66285	0.00507911	0.474432
Cd86	-1.68345	1.07168e-06	0.000601679
Gm47406	-1.70367	0.0123452	0.774068
F2rl2	-1.71043	0.00592745	0.525897
Zfp433	-1.72371	0.0413411	1
Olfr718-ps1	-1.76141	0.00323921	0.354148
Bcl2a1a	-1.76194	0.0187181	0.999565
Slc2a6	-1.77259	0.00504651	0.474432
Gm18853	-1.77945	0.00871787	0.644007
Il2ra	-1.78026	0.0440984	1
Olfr1381	-1.82289	0.00983972	0.685047
Rasgrp1	-1.83173	0.000218328	0.0515379
Grap	-1.88375	0.0156126	0.884844
Grin1	-1.91121	0.0180704	0.977545
Prkcb	-1.92801	8.13934e-06	0.00346234
Gm6169	-1.93791	0.0479278	1
Itgal	-1.97658	0.00102626	0.156765
Ighm	-2.00305	0.0403092	1
Gm11127	-2.01845	0.0431998	1
AC169506.2	-2.04712	0.0143259	0.847842
Zfp92	-2.05518	0.0347027	1
Trpm2	-2.05883	0.00369438	0.386881
Aqp9	-2.06706	0.0243265	1
Xlr4b	-2.06733	0.0124086	0.774068
Chrna1	-2.08357	0.0355968	1
Tagap	-2.12303	1.01798e-06	0.0005874
Fcrls	-2.15583	5.87627e-05	0.0176006
Clec4a2	-2.16364	0.00168129	0.22764
Clec4a1	-2.16951	0.00301681	0.335124
Asphd1	-2.18877	0.0135711	0.812426
Slc35g1	-2.24005	0.00420067	0.425661
Olfr362	-2.26293	0.0102314	0.699134
Csrnp3	-2.37231	0.0132313	0.798917
Tmc3	-2.39844	0.0478834	1
Hmgcll1	-2.43127	0.0372141	1
H60c	-2.50642	0.0177447	0.962429
Bank1	-2.51644	0.00654783	0.551428
Gpr174	-2.53403	0.0221881	1
Lst1	-2.54575	3.66818e-05	0.0120951
Gm5987	-2.62292	0.0154189	0.881153
Olfr1217	-2.63762	0.0238096	1
Scimp	-2.72489	0.00700132	0.570347
Gm8822	-2.74747	0.00960146	0.68072
Siglece	-2.87925	0.0075762	0.598404
Nrxn2	-2.90268	0.00773834	0.602913
Raver2	-2.90693	0.0165641	0.918385
Clec2h	-2.90913	0.00733272	0.585856
Olfr410	-2.92775	0.0473593	1
Olfr1106	-3.06562	0.0453246	1
Cd79b	-3.25829	0.0236956	1
Zfp811	-3.26643	0.00167675	0.22764
Aqp3	-3.35934	0.0386095	1
Il10	-3.52165	0.00727541	0.585784
Ebi3	-3.73702	0.000411111	0.080809
Gm3443	-3.89613	0.0129542	0.790718
Treml4	-3.9661	0.0229972	1
Cxcl10	-4.51818	2.86962e-06	0.00145392
Dao	-4.92434	0.0466889	1
Olfr689	-5.07908	0.025732	1
Olfr1263	-5.07935	0.0204221	1
Skint3	-5.09296	0.0410736	1
Fcrl5	-5.2007	0.00594934	0.525897
Olfr441	-5.36734	0.0261422	1
Gm21981	-5.38218	0.046646	1
Gm5913	-5.64104	0.0352008	1
Nox1	-5.76405	0.0430939	1
Olfr48	-5.77727	0.0225175	1
Traj22	-5.79953	0.0309304	1
Gm16053	-5.90526	0.0494734	1
Vnn3	-6.38052	0.00926756	0.666142
Slc13a3	-6.91766	8.49248e-05	0.0238398
Fpr1	-7.35603	0.0242659	1
Rps15a-ps6	-7.58331	0.00946245	0.673163
Ywhaq-ps3	-8.16326	0.0296683	1
