# Supplementary material for: Inhibiting LXRα phosphorylation in hematopoietic cells reduces inflammation and attenuates atherosclerosis and obesity in mice
Source: Commun Biol. 2021 Mar 26;4:420. doi: 10.1038/s42003-021-01925-5 (PMC7997930; doi:10.1038/s42003-021-01925-5)
Supplement: Supplementary file 5 — Supplementary Data 3 [file 42003_2021_1925_MOESM5_ESM.xlsx]

## Sheet: Sheet1
Supplementary Data 3: Genes differentially expressed in LXRα S196A versus WT from plaque T cells
Plaque T cells S196A vs WT
gene	logFC	PValue	FDR
Bche	12.2596	5.3015e-09	4.42282e-07		log2FC < -1 OR log2FC > 1
Gm28439	11.4767	3.86674e-10	5.39338e-08		FDR <= 0.05
Thbs2	11.2951	4.58846e-07	1.72674e-05
Syne4	11.0432	2.81802e-08	1.70171e-06
Tfap2e	10.8988	2.18463e-06	6.05893e-05
Fjx1	10.6974	0.000176637	0.00193901
1700047I17Rik2	10.6535	0.000151067	0.00173569
E130208F15Rik	10.6113	0.000597922	0.00493666
Exosc6	10.4041	0.00429871	0.0221306
Ighv1-84	9.7956	0.000327811	0.00309669
Gm3417	9.78542	2.5089e-10	3.80418e-08
Amd-ps3	9.64292	0.000167644	0.00187129
Sytl5	9.49429	0.00211216	0.0128631
Gm28635	9.36091	0.0022154	0.0133674
Sdc2	9.2358	7.26669e-12	1.81869e-09
Gm18734	9.1667	0.00152073	0.0100032
4933403O08Rik	9.11852	0.00190382	0.0118337
Olfr1373	9.07849	8.08019e-11	1.43395e-08
Gm14269	8.99735	0.00112226	0.007962
G530012D18Rik	8.98926	0.00345071	0.0186817
Gm11398	8.78927	0.00511903	0.0251116
Slfnl1	8.75621	2.09338e-05	0.000366969
Gm49345	8.72585	0.00679106	0.030923
Ankdd1b	8.69245	1.43712e-06	4.24657e-05
Car11	8.66738	4.21002e-06	0.000102888
Jph2	8.6128	2.9833e-06	7.80504e-05
Gm29218	8.59657	0.00316713	0.017465
Ankrd36	8.4023	0.00375926	0.0199926
Gm13131	8.35613	0.00309809	0.0172077
Igkv4-86	8.34442	0.00203459	0.0124748
Heyl	8.15496	2.48054e-05	0.000419953
Snrpn	8.14013	2.859e-07	1.15545e-05
Vdac3-ps1	8.13924	0.00789814	0.0345162
Pet117	8.12896	0.000116818	0.00142327
Vmn1r66	8.09779	4.48595e-05	0.000662778
Gm2914	8.073	0.00827062	0.0357779
Gpx8	8.00009	8.07597e-07	2.65027e-05
Gm6376	7.99163	0.0017579	0.0111536
Gm29586	7.98499	0.00469394	0.0236266
Osr2	7.95439	0.00492529	0.0244184
Tyro3	7.90257	0.000708435	0.00561049
Gm20671	7.86348	0.00248758	0.0145891
Dnah5	7.84522	0.000857109	0.00646739
Tbx19	7.82464	0.00143794	0.00960769
Stxbp3-ps	7.77995	0.00319745	0.0175716
Gm48017	7.77293	0.00387507	0.0204307
Gm45269	7.77289	0.00523262	0.0255218
Gm21742	7.75472	4.33719e-12	1.25134e-09
Gm15422	7.75048	0.00124903	0.00866558
4930583I09Rik	7.73747	0.00456546	0.0231144
Ifna2	7.70465	0.00235147	0.0140003
Olfr103	7.64577	0.0044339	0.0226359
Cilp	7.62799	0.000767303	0.00595078
Gm14125	7.61889	0.00329396	0.0180115
SPATA24	7.60587	0.00722341	0.0323527
Armh2	7.58469	0.000492883	0.00425017
Gm17711	7.4637	0.00785038	0.0343505
Gm15975	7.44338	0.000463375	0.00405805
Efna1	7.41436	0.000293141	0.00283762
Gm28551	7.40025	0.00718592	0.0322265
Gm14539	7.37626	0.00299247	0.0167599
Doc2g	7.33059	5.70449e-05	0.000797976
Gm46540	7.27534	0.0059486	0.028065
Gm13155	7.27071	0.0054229	0.0261976
Gm8178	7.27071	0.0054229	0.0261976
Ighv1-80	7.24963	3.67764e-05	0.000573971
Gm5900	7.23343	0.00265145	0.0153081
Gm47195	7.22456	0.00274886	0.015709
Gm44503	7.19937	0.0123478	0.0484057
Gm29808	7.19133	0.000270593	0.00267286
Gm7887	7.17192	0.00115829	0.00815597
Gm15428	7.17074	4.52167e-05	0.000666633
Nanos2	7.15915	0.00640887	0.0296111
Duoxa1	7.14439	0.00579588	0.0275006
Bpifa2	7.12856	0.00650712	0.029939
Crlf1	7.07314	0.000349194	0.00325866
Gabra3	7.00327	1.33395e-06	4.01596e-05
Gm7903	6.97074	0.00796372	0.0347543
Gm13991	6.94179	0.00255334	0.0148615
Tmem246	6.93984	0.00025936	0.00258775
Fancd2os	6.92924	0.000698809	0.00555119
Tcea3	6.92049	9.74913e-05	0.00123999
AC154707.2	6.91342	0.000438017	0.00388843
Gm12903	6.8515	0.00611216	0.0286326
Gm47366	6.84638	0.00753005	0.0332741
Hes5	6.84589	0.00380237	0.0201445
Gm44790	6.82996	0.00716526	0.0321547
Gm17535	6.82864	0.00189832	0.0118171
Acan	6.8206	0.000214211	0.00223383
Syde1	6.7677	4.7771e-05	0.000694434
Gm21970	6.72555	0.00148012	0.0098075
Pcdh11x	6.71944	0.00140366	0.0094455
Gm6125	6.71383	0.00236971	0.0140711
Spns2	6.70035	3.43668e-06	8.73808e-05
Cys1	6.66692	2.01542e-05	0.000358011
Tbx2	6.66227	0.000142543	0.00166258
Car12	6.65449	3.98885e-14	2.12463e-11
Gm15175	6.63884	0.00348437	0.0188296
Cstl1	6.63253	0.00961519	0.0400836
Gm10182	6.63007	0.00215996	0.0131004
Wfdc21	6.62875	0.00124353	0.00863363
Zkscan4	6.62822	0.00053917	0.00455507
Trmu	6.60257	6.85204e-08	3.62182e-06
Rbm6-ps2	6.59129	0.00496876	0.0245701
Dmc1	6.5759	0.000256411	0.00256325
Grin3b	6.56885	6.86324e-05	0.00093244
Gdpd1	6.55229	6.31565e-09	5.06544e-07
Trpm8	6.55054	0.00227049	0.0136
Gm9256	6.50906	0.00510609	0.0250635
Gm6801	6.49996	0.0100483	0.0414453
Sult1b1	6.48232	0.0044797	0.0228187
Slit1	6.47152	8.58053e-07	2.78723e-05
Igkv5-43	6.46069	0.000208549	0.00218777
Wnt10b	6.4514	0.00736599	0.0327793
Mustn1	6.44822	0.000263869	0.00262356
Pkd1l2	6.43508	9.68889e-05	0.0012354
Gm47192	6.41029	0.00612074	0.0286623
Slc7a4	6.32336	0.000184422	0.00200157
Hpgd	6.30602	1.17095e-35	2.43242e-31
Gnb1-ps3	6.2798	0.00565762	0.0270547
Cox8b	6.24932	0.000523338	0.0044518
Gm48460	6.2318	0.0108303	0.0439923
Iglj3p	6.23149	0.00804544	0.034986
Atp6v1b1	6.17791	0.00340644	0.0184814
Trnp1	6.17614	0.000534098	0.00451927
Fxyd3	6.17014	7.80758e-05	0.00103899
Gm19366	6.16146	0.000588086	0.00487094
Gm12192	6.15827	0.0013276	0.00908073
Gm6263	6.14714	0.000305735	0.00292944
Gm12502	6.13035	0.00722992	0.0323679
Rpl38-ps2	6.12865	0.0100082	0.0412909
E130116L18Rik	6.1277	0.00591717	0.0279294
Ly6g6d	6.10941	0.00423492	0.0218727
Ccdc33	6.10427	0.00557835	0.0267681
Sall3	6.08949	0.00080709	0.00617748
Gm14599	6.07429	0.00588541	0.0277921
Egfl7	6.05881	5.14396e-06	0.000120877
Gm15009	6.04031	0.00753298	0.03328
Rps10-ps4	6.03916	0.00143578	0.00959635
Gm11343	6.02199	0.000208098	0.00218615
Abhd11os	6.00437	0.00751965	0.0332423
Fmo3	5.98838	0.000895009	0.00667577
Olfr813	5.98033	0.00937941	0.0393457
Gm47965	5.97462	0.00381161	0.020178
Angpt4	5.96632	0.00149612	0.00987884
Lrrc14b	5.96178	0.00634168	0.0294245
Olfr1338	5.92685	9.57891e-05	0.00122451
Naaladl1	5.92126	0.00709294	0.0318921
Wasf1	5.89212	0.00483337	0.0241007
Gm11821	5.88907	0.00390652	0.0205443
Vmn2r42	5.88624	0.00865837	0.0370728
Tmem269	5.87101	0.00486601	0.0242117
Gm11439	5.84828	0.0026204	0.0151753
Lexm	5.84486	0.00780544	0.0342462
Gm14615	5.84429	0.00777932	0.0341649
Nol3	5.83702	2.71322e-06	7.24443e-05
AC117244.1	5.83464	0.00423422	0.0218727
Cnih2	5.80039	0.000638396	0.00516921
Tbx6	5.79703	9.36552e-06	0.000193582
1810010H24Rik	5.78524	0.000184775	0.00200283
Susd5	5.75747	0.00702782	0.0316489
Col5a2	5.75585	1.19831e-07	5.61905e-06
ccdc198	5.7546	0.00155423	0.0101369
Gm10696	5.73929	0.000163378	0.0018365
Gm4310	5.71243	0.00599201	0.0282027
Atp1b2	5.70506	3.98547e-07	1.53032e-05
Gm9166	5.67195	5.59337e-05	0.000783486
Gm11980	5.65638	6.10484e-05	0.000846568
Gm47867	5.65438	0.00868366	0.0371317
Kank1	5.6491	0.000494122	0.00425908
Cyp17a1	5.64314	0.00471673	0.0237087
Gm8121	5.62383	0.00472719	0.0237382
Mpdz	5.60919	3.07802e-10	4.44026e-08
Lyzl4	5.59999	0.00868791	0.0371321
Gm15497	5.55233	0.00127255	0.00878275
Adam1b	5.55152	0.00440046	0.022515
Wwtr1	5.52716	4.40564e-08	2.44702e-06
Gm38080	5.52465	0.000608985	0.00500413
Smtn	5.48678	9.47422e-12	2.31539e-09
Sgca	5.44999	0.0072772	0.0325165
Sox6	5.42516	0.0126474	0.0491817
Ppp4r4	5.41376	0.000217212	0.00225608
Trbv24	5.40588	0.00405782	0.0211526
Crisp2	5.40036	0.000135996	0.00160514
Gm12332	5.39913	0.0110701	0.0447131
Rps13-ps2	5.34663	0.00890924	0.0378547
Gm13311	5.34272	0.00661171	0.0303056
Msrb3	5.33763	1.85521e-08	1.23125e-06
Zfp428	5.33571	0.00935052	0.0392798
Gpc2	5.33419	0.00134954	0.00917642
Il4	5.3327	2.39572e-05	0.000407586
Hmcn2	5.32601	0.000368279	0.00339099
Gm8234	5.28154	0.00577375	0.0274207
Gm30708	5.27976	0.000555405	0.00466536
Gm13407	5.26138	0.00782243	0.0342745
Angptl8	5.25852	0.0063379	0.0294206
Gm16332	5.25163	1.97681e-10	3.08754e-08
Wnt3	5.22938	0.00290717	0.0164131
Trim58	5.22863	0.000125337	0.00150474
Cyp2j6	5.21829	0.000152116	0.00174196
Adad1	5.20886	0.000179291	0.00196125
Gm19280	5.20487	0.00141566	0.00950291
Gm7645	5.19218	0.0113821	0.0455655
Dhh	5.1794	9.87193e-05	0.0012499
Gm19716	5.16156	0.0017021	0.0108826
Gm13196	5.15718	8.98954e-07	2.88624e-05
Gm14308	5.1294	0.000116258	0.0014181
Gm17922	5.12178	0.00808355	0.0351149
Slco6b1	5.11359	0.00169103	0.0108285
Gm2976	5.10359	0.00371826	0.019805
Gm6630	5.09237	0.00405672	0.0211526
Tcaf1	5.0796	7.80986e-08	4.0157e-06
Fth-ps2	5.07386	0.000693029	0.00551582
Gm16253	5.06609	0.000354781	0.00329773
Sgcd	5.04418	0.000121317	0.00146945
Hnf1a	5.04107	0.00789	0.0344905
Tshz2	5.03864	7.74375e-08	4.00151e-06
Upp2	5.03232	0.000754679	0.00587999
Gm33962	5.02744	0.000546352	0.00460234
Vmn1r4	4.96525	0.000613568	0.00503184
Cbx2	4.96384	4.24354e-05	0.000636011
Nefh	4.9631	7.48559e-05	0.00100581
Lrrn1	4.96069	0.00743223	0.0329896
Igkv6-13	4.96028	0.00868911	0.0371321
Xirp1	4.89854	0.00614119	0.0287452
Dnah11	4.88787	0.00326492	0.0179045
Insm2	4.88744	0.00885941	0.0376969
Syngr1	4.8851	0.000365851	0.0033717
Lama2	4.87337	9.22776e-06	0.000191688
Wnt16	4.8553	9.68423e-07	3.0573e-05
Gm47597	4.83616	0.00217039	0.013156
Gstm6	4.82995	0.0019317	0.0119584
Afap1l1	4.82586	0.000615201	0.00503916
Gm15575	4.78706	0.0100658	0.0414876
Hspg2	4.77705	9.69435e-13	3.72927e-10
Rnf113a1	4.76802	0.00306683	0.0170935
Olfr544	4.76721	0.00244478	0.0143909
Ighv5-9-1	4.75089	0.00908149	0.0383981
Gm6733	4.74621	7.83712e-06	0.000168182
Epha7	4.73927	4.78682e-12	1.34374e-09
Rarres1	4.73807	0.000134974	0.00159702
Gm960	4.73734	0.00650897	0.029939
Gm48674	4.73485	2.39569e-11	5.18392e-09
1810018F18Rik	4.72414	0.000155585	0.00177483
Arhgap44	4.72372	0.00123794	0.00860094
Gm18290	4.71282	0.00140241	0.00944012
Zfp708	4.70483	9.63148e-05	0.00122972
Myh11	4.66507	1.08618e-06	3.3713e-05
Gm16580	4.65564	8.89561e-07	2.86494e-05
Gm8274	4.65496	0.00640053	0.0295857
Gm6610	4.6522	0.00136687	0.00926091
Spry4	4.6424	0.000171058	0.00189556
Gm17067	4.64199	5.64412e-07	2.00763e-05
Gm39197	4.63498	0.00297486	0.0166911
Ror1	4.62546	0.00561281	0.0269024
Rnf39	4.61291	0.000724411	0.00570223
Lin28a	4.60133	0.00143974	0.00961355
Gm17455	4.58615	0.000523082	0.0044518
Pax9	4.55979	0.000736569	0.00577169
Postn	4.55058	4.16075e-08	2.32968e-06
Pmel	4.52926	0.000353187	0.00328855
Hand2	4.51904	0.000760002	0.00590629
Ngf	4.51321	0.00907682	0.0383861
Gm18733	4.50888	0.00022085	0.00228699
Serpina3i	4.50164	0.00306016	0.0170648
Cnn1	4.48809	0.00654447	0.0300704
Cfap73	4.46983	0.0109605	0.0443581
Rpl30-ps3	4.45863	0.000866011	0.00652035
Fam57b	4.44335	0.00898477	0.0380977
4921507P07Rik	4.42464	0.000893554	0.0066721
Gm48331	4.4165	0.0069095	0.031284
Gm10031	4.41298	2.2309e-10	3.43277e-08
Mgll	4.40847	3.29554e-08	1.94484e-06
Rhd	4.40276	0.00462152	0.0233526
3110070M22Rik	4.39979	0.000290888	0.00281872
Col18a1	4.39377	1.39621e-13	6.74499e-11
Bcas1	4.39006	0.0118126	0.0467121
Gm6109	4.37975	0.000125657	0.00150708
Vsig8	4.37572	0.00139452	0.00940223
Ankrd66	4.37519	0.00146266	0.00971353
Nlgn2	4.35219	3.41822e-05	0.000541209
Gfra1	4.35117	0.00878909	0.0374745
Islr	4.33495	0.000511609	0.00437352
Gm47864	4.33098	1.5125e-06	4.45029e-05
Rp1l1	4.31443	0.00216498	0.013127
Gm28188	4.31168	0.010484	0.0429098
Sorcs2	4.30416	0.000957654	0.00703442
Zfp781	4.30131	0.000994244	0.00724682
Pdgfrb	4.29132	2.04045e-05	0.000359815
Igkv1-108	4.27871	0.000274837	0.00270194
Gm48191	4.27225	0.000455869	0.00400807
Tmtc1	4.2634	8.86162e-07	2.86287e-05
Gm17937	4.25988	0.0070262	0.0316489
Gm46415	4.25871	0.00168787	0.010818
Grik2	4.25862	2.12002e-14	1.19025e-11
Tmem8b	4.25559	1.69613e-09	1.80686e-07
Olfr1321	4.24819	3.13309e-12	9.71397e-10
Gm8463	4.24511	0.000703988	0.00558544
Gm10800	4.24441	8.00713e-11	1.43395e-08
Gm16867	4.22884	6.18792e-14	3.13516e-11
Ptprg	4.22485	1.46631e-08	1.00527e-06
Pakap	4.20599	0.00918232	0.0387375
Capn11	4.18716	0.000891591	0.00666223
Lum	4.18425	6.37613e-07	2.18567e-05
Maneal	4.18176	0.0017466	0.0110988
Vwa5b2	4.17433	0.00133571	0.00911163
Gm21451	4.1651	0.00260993	0.0151315
Rpl31-ps5	4.14453	0.00405714	0.0211526
Kcnk3	4.12516	6.62131e-07	2.24907e-05
Foxa3	4.11895	0.000544838	0.00459145
Acat3	4.10103	0.000796681	0.0061181
Icam4	4.09627	3.00822e-05	0.000489732
Ocln	4.08753	1.95246e-05	0.000348141
Itih4	4.08145	0.0017743	0.0112405
Crtam	4.07794	1.32159e-05	0.00025538
Qrfp	4.07295	0.00170339	0.0108875
Gm47834	4.03854	0.00044156	0.00390553
Gm10181	4.03611	0.00164853	0.0106219
Gm7285	4.03419	7.31513e-07	2.44698e-05
Gm14903	4.03243	5.0175e-06	0.000118576
Hoxc6	4.01154	0.0114231	0.0456505
Fam217a	4.00556	0.00681487	0.0310042
Klf5	4.00455	0.000265658	0.00263665
Olfr1451	3.99639	5.32548e-06	0.000124432
Gm13642	3.99566	0.000436902	0.00388185
Prkag3	3.97996	0.000506045	0.00433845
Fam166a	3.97023	8.23184e-06	0.000174135
Vsx1	3.95711	2.0618e-05	0.000362658
Abca17	3.9551	0.00358181	0.0192659
Col6a1	3.94432	1.448e-05	0.000274447
Gm45880	3.94183	4.71799e-07	1.76589e-05
Pdlim4	3.93271	1.14753e-11	2.70883e-09
Txnl4b	3.91231	4.55466e-07	1.71713e-05
Lmod1	3.90743	0.00582822	0.0276304
Tnfsf18	3.90211	2.58176e-05	0.000433908
Gm18519	3.89431	0.0108034	0.0439091
Slc25a21	3.89259	0.00011102	0.00136463
Gm29598	3.88056	0.00143317	0.009582
Gm46578	3.86725	0.00150333	0.00991388
Olfr786	3.82905	1.80149e-05	0.000325129
Gm42581	3.82427	0.0095188	0.0398095
Myh14	3.82083	5.41508e-05	0.000764677
Gm5305	3.81441	0.010206	0.041924
Gm44988	3.80853	0.000655425	0.00528128
Tpbg	3.80673	0.000601133	0.00495529
Eln	3.78974	4.7042e-06	0.000112581
Pfn4	3.78086	6.96808e-05	0.000943598
Tnn	3.76316	0.000657596	0.00529262
Aoc3	3.76222	5.55639e-08	3.00581e-06
Fmo2	3.75859	5.86159e-06	0.000133366
Olfr907	3.75432	1.82349e-11	4.02972e-09
Sox17	3.73708	0.00683732	0.0310723
Itga8	3.73593	0.000155407	0.00177377
Nqo1	3.73576	0.00725391	0.0324463
Gm10801	3.72432	7.52029e-06	0.000163068
BC052040	3.71235	3.85877e-07	1.50109e-05
Scube3	3.71228	0.00151905	0.00999534
Zfp683	3.70719	3.56547e-05	0.000559829
Gm5176	3.70442	0.00155916	0.0101626
Vwa7	3.70393	3.79383e-08	2.16509e-06
Mn1	3.70241	3.10831e-07	1.23933e-05
Gfi1	3.70049	0.00174159	0.0110806
Cdh13	3.70004	7.31389e-06	0.00015909
Gabrq	3.68897	1.19747e-05	0.000236006
Rhebl1	3.68294	0.000267827	0.00265438
Tinagl1	3.68214	0.00127111	0.00878009
Pcdh7	3.68207	0.00058081	0.00482221
Gm8189	3.67433	0.00238285	0.0141264
Ulk4	3.6713	9.77835e-08	4.75704e-06
Fat1	3.66874	9.67881e-06	0.00019856
Mid1-ps1	3.66194	0.00384336	0.0202996
Cacna1f	3.65383	0.00486163	0.024201
Syde2	3.63909	0.00296129	0.0166346
Trav10	3.63509	0.00244456	0.0143909
Ntn1	3.6344	9.50564e-05	0.00121814
Zfand4	3.63189	8.03474e-06	0.000171185
Samd4	3.62744	1.21704e-09	1.36657e-07
Noc4l	3.6186	6.0558e-07	2.09662e-05
Kctd16	3.61603	0.000667221	0.00535762
Col1a2	3.61257	4.60674e-06	0.000111011
Col4a1	3.60423	3.22836e-09	3.07627e-07
Gm16238	3.60209	9.75372e-05	0.00123999
Gm21963	3.59117	0.00601222	0.0282753
Tmem184a	3.58892	5.85515e-06	0.000133365
Gm7805	3.58732	0.000633747	0.00514452
1500015O10Rik	3.58005	0.000139256	0.0016334
Tmem178b	3.56442	4.00233e-09	3.64423e-07
1700067K01Rik	3.55351	0.000837468	0.00635845
Agtr1a	3.55278	0.011812	0.0467121
Iqcd	3.55103	0.00900604	0.0381723
Bmx	3.55013	0.0119231	0.0470515
Gm14057	3.54803	0.00162864	0.0105165
Gm20537	3.54416	1.54844e-07	6.97737e-06
Sh3rf3	3.54236	0.000304708	0.00292365
Gm14419	3.53176	0.00118651	0.00830715
Gm13831	3.52246	6.43851e-05	0.000881655
Fat4	3.52004	0.0047269	0.0237382
Gm47727	3.50292	0.00986555	0.0408078
Olfr1324	3.49966	0.000125968	0.00150908
Obscn	3.49124	0.00176712	0.0112052
Wdr38	3.49101	1.41668e-06	4.19811e-05
Gm8125	3.47835	3.63255e-05	0.000569072
Piezo2	3.47278	2.58499e-06	6.96473e-05
Sox9	3.46266	0.000115203	0.00140772
Hspb7	3.45692	0.00014109	0.00164933
Shroom4	3.44927	3.76572e-06	9.37953e-05
Ifitm5	3.44917	0.000529486	0.0044894
Trav16n	3.44322	0.00727216	0.032501
Gm9625	3.43461	0.00150045	0.00990133
Bgn	3.42598	4.79605e-09	4.14734e-07
Vegfc	3.4055	0.000911201	0.00676255
Pdlim3	3.40502	0.000532041	0.0045037
Ccn1	3.40064	0.000155025	0.00177136
Gm10271	3.39662	4.07938e-05	0.000619905
Gm47832	3.39487	0.00304101	0.0169824
Gm12036	3.39209	2.48296e-08	1.55046e-06
Dcn	3.39205	5.08669e-09	4.27796e-07
Ccdc3	3.3915	0.00238744	0.0141442
Sorcs3	3.39022	0.0005427	0.00457901
Rp31-ps19	3.37883	0.0126163	0.0491145
Ss18l2	3.36438	8.61059e-07	2.78924e-05
Slc25a47	3.36164	0.0125811	0.0490239
Rgs4	3.3445	3.88453e-05	0.000600397
Lims2	3.33154	0.000527988	0.00448035
Rab39b	3.32965	0.00743231	0.0329896
Ttll10	3.32485	0.0060904	0.0285566
Gm18821	3.3221	0.00662465	0.0303515
Dpt	3.31885	4.66218e-05	0.000681732
Olfml2b	3.31253	0.00720543	0.0322861
Dapk1	3.30933	1.43912e-14	8.79263e-12
Gm5976	3.30859	0.0104103	0.0426534
Pde10a	3.30748	0.00141781	0.00950685
Gm6745	3.30393	3.08617e-05	0.000500461
Capn5	3.30248	1.99383e-06	5.58945e-05
Psg28	3.28643	0.0117493	0.0465513
Prkg2	3.27707	1.13899e-09	1.29291e-07
Gm28044	3.27321	0.000140015	0.00163953
Olfr461	3.26982	3.82042e-07	1.48896e-05
Ltbp4	3.26758	0.00096347	0.00706216
Zfp109	3.23753	4.20376e-05	0.000631416
Shank1	3.22603	1.08949e-06	3.37288e-05
AC161519.2	3.22444	3.98173e-06	9.81168e-05
Fgf2	3.22443	4.23254e-06	0.000103317
Foxl1	3.2237	0.000444644	0.00392712
Gm12568	3.21441	0.00275022	0.0157124
Nectin2	3.21018	0.000482048	0.00417755
Olfr478	3.19571	7.33197e-08	3.82681e-06
Slc6a1	3.19342	1.02267e-09	1.19898e-07
Gm16409	3.1919	0.0039656	0.0207866
Noxred1	3.19129	0.0115221	0.0459627
Hic1	3.18427	0.00248213	0.0145653
Gm10717	3.18288	0.000178817	0.0019571
Spindoc	3.18136	3.94761e-07	1.5214e-05
Cks1b	3.17587	3.18158e-06	8.26137e-05
Sema3d	3.16902	0.00299385	0.0167631
Gm13350	3.16718	0.0117626	0.0465778
Gpr150	3.16189	0.000809437	0.00619316
Gm20219	3.15286	0.000686834	0.00547701
Kirrel3	3.14976	0.000235832	0.00240262
Gm48670	3.14757	0.00127103	0.00878009
Prg4	3.14691	1.93624e-08	1.27152e-06
Pde3a	3.14449	7.94973e-11	1.43395e-08
Wtip	3.13672	7.8459e-07	2.58293e-05
Gm14631	3.12088	0.0036551	0.019579
Nhlrc4	3.10986	4.68968e-05	0.00068412
Csrp2	3.10315	1.3291e-08	9.30975e-07
Dmpk	3.10088	0.0031872	0.0175317
Sall2	3.09552	0.00116081	0.00816303
Rims3	3.08939	9.4648e-05	0.00121441
Rbp1	3.08474	0.00461526	0.0233324
Ttc30b	3.08157	1.60329e-05	0.000297102
Gm15071	3.0802	0.000914081	0.00677908
Gm3511	3.07922	0.00476786	0.0238606
Spdya	3.07712	0.000147113	0.0017053
Zfp341	3.0761	5.31186e-05	0.000752682
Idi2	3.06523	0.00320095	0.0175815
Pex11a	3.05482	6.34925e-05	0.00087406
Synm	3.05327	0.00130022	0.00895243
Disp2	3.04485	3.86426e-05	0.000599027
B330016D10Rik	3.04147	0.00406802	0.0211951
Nacad	3.02966	0.00158147	0.0102694
Ston1	3.02617	1.19156e-07	5.60006e-06
Gucy1a1	3.02094	0.000507911	0.00435014
Olfr750	3.0183	2.9098e-06	7.64095e-05
Gm14305	3.01023	5.94103e-06	0.000134311
Trmt112-ps2	2.98756	0.00536745	0.0260327
Prss43	2.98183	0.000379215	0.00347686
Tmem141	2.98028	5.25491e-05	0.000749309
Mex3d	2.97799	0.00133424	0.00911163
Cdh10	2.97737	5.00088e-07	1.84518e-05
Hist3h2ba	2.96734	0.00684691	0.0311091
Katnal2	2.96418	0.000305496	0.0029285
Defb45	2.96008	0.00789919	0.0345162
Myl9	2.95901	0.00745072	0.033029
Erp27	2.95695	0.00212047	0.0128969
Gm15925	2.95555	0.000317772	0.00301832
Fsd2	2.94921	4.16463e-05	0.000628243
Pfdn4	2.94888	1.99118e-07	8.56374e-06
Cachd1	2.94508	8.60089e-09	6.58252e-07
Trpm5	2.9212	0.00205432	0.0125624
Lrrc9	2.91732	0.00300563	0.016811
Chst14	2.91671	0.000168564	0.00187507
Map1b	2.90585	5.59891e-06	0.000129086
Lox	2.90536	0.00282693	0.0160711
Gm8556	2.90105	0.00476632	0.0238606
Ccn2	2.89258	0.00434971	0.0223268
Adamts14	2.89229	0.00711708	0.0319661
Ccl17	2.88617	1.17169e-05	0.000232248
Adcy10	2.88515	3.93347e-05	0.000604811
Camk2b	2.881	1.3236e-05	0.000255531
Olfr1065	2.87324	0.000113858	0.00139373
Olfr1380	2.87323	7.05872e-11	1.33301e-08
Plin1	2.8728	2.69537e-08	1.63716e-06
Ccdc80	2.86698	2.34418e-05	0.00040178
Scrn1	2.8666	5.30774e-05	0.000752613
Epn3	2.86511	0.00122882	0.00855152
Irgc1	2.86334	0.00535924	0.0260111
Armcx2	2.86146	0.00109049	0.00778715
D630023F18Rik	2.85741	0.0019617	0.0121065
Lama4	2.85364	0.000237429	0.00241179
Cftr	2.8511	0.000406857	0.00367144
Mcm3ap	2.84985	3.99825e-16	4.88562e-13
Bpgm	2.84398	0.000134053	0.00158853
Clcn2	2.83712	0.000295309	0.00285324
Macrod2	2.83516	0.00944044	0.0395296
Pls3	2.8348	1.27103e-08	9.01133e-07
Neurl1b	2.83142	1.68395e-06	4.84496e-05
Rgp1	2.82663	1.6559e-10	2.6258e-08
Alox5	2.82397	2.27186e-07	9.59215e-06
Klrc1	2.80837	3.91854e-09	3.60437e-07
Prrt1	2.8065	0.00905231	0.0383371
Gadl1	2.80315	3.22837e-07	1.27983e-05
Mybl2	2.80199	0.000889209	0.00665641
Gm47668	2.79752	0.000155762	0.00177588
Zfp593	2.78689	0.000102831	0.00128837
Dcdc2a	2.77867	0.00179079	0.0113181
Zmat3	2.7775	7.19853e-09	5.68574e-07
Ulk1	2.76823	7.25729e-11	1.35816e-08
Cldn12	2.76712	0.00132471	0.00906396
Gm8459	2.76628	0.0010202	0.00739446
Vmn1r237	2.76329	0.00111418	0.00792364
Sh3bgr	2.75553	0.00286589	0.0162437
Sema3c	2.75325	0.00121729	0.0084798
Olfr830	2.74119	0.000141485	0.00165302
Gm29013	2.73702	3.481e-10	4.98695e-08
Tmem88	2.73436	7.61895e-07	2.51619e-05
Gm43215	2.73423	0.0113203	0.045428
Gm21156	2.73323	0.0011139	0.00792364
Olfr545	2.72485	6.15254e-07	2.11952e-05
Olfr959	2.72369	0.000760443	0.00590751
Aasdh	2.72143	5.23007e-07	1.89919e-05
Gabre	2.71499	0.000758065	0.00589345
Stfa2	2.70989	0.00976459	0.0405599
Klra17	2.70848	0.00719586	0.0322502
Tgfbr3	2.70482	7.16113e-06	0.000156259
Cap2	2.69732	0.00145448	0.00967773
Igfbp6	2.69715	0.00978119	0.0405801
Hebp1	2.69093	0.000431438	0.00384305
Gm48850	2.68687	1.15841e-05	0.000229835
Rhox8	2.68438	2.89031e-06	7.60969e-05
Gm21748	2.67573	7.99686e-06	0.000170904
Gm21860	2.67573	7.99686e-06	0.000170904
Naa80	2.67544	0.00231153	0.013806
Hic2	2.67471	2.03099e-12	6.87032e-10
Washc3	2.67144	7.88868e-15	5.85255e-12
Thrsp	2.66784	6.03772e-06	0.000135738
Rbmx2	2.66667	5.96566e-13	2.42989e-10
Spata2l	2.66554	5.73863e-06	0.000131287
Serping1	2.6639	0.000677046	0.0054135
Gm17999	2.66358	0.000208294	0.0021864
Amigo1	2.65257	0.000567441	0.00474917
Tmem204	2.65241	3.57498e-05	0.000560899
Mamstr	2.65202	0.000393468	0.00357703
Dytn	2.65065	0.00408327	0.0212639
Epn2	2.64827	5.19806e-05	0.00074366
Pradc1	2.6464	0.00487668	0.0242526
Sh3d21	2.64324	0.00110669	0.00788978
Casc1	2.63055	7.83232e-05	0.00104162
Gm43028	2.62914	0.00883176	0.0376012
Fblim1	2.62914	2.59117e-09	2.57542e-07
Lbp	2.62749	2.4814e-06	6.76457e-05
4930519F16Rik	2.62618	0.0124392	0.048637
Gm14613	2.62557	0.00422723	0.0218493
Nsmce3	2.62163	1.0595e-07	5.04793e-06
Vmn1r49	2.62055	2.26494e-07	9.58241e-06
Nudt2	2.61739	2.36765e-05	0.000404467
Gsdmcl2	2.60679	0.0117853	0.0466494
Gm5483	2.6016	9.12051e-07	2.91477e-05
Man2c1	2.60054	1.94314e-11	4.24893e-09
Gm48641	2.59851	6.37052e-05	0.000874771
Fgf5	2.59318	0.00979118	0.0406054
Ppp1r8	2.59201	1.79642e-05	0.000324778
Gm47748	2.59109	0.00617039	0.0288363
Gm49760	2.58885	0.00252785	0.0147586
Sec14l3	2.5828	0.000451589	0.00397831
Efcab7	2.58106	0.0040271	0.02104
Snrpa1	2.57551	1.92265e-06	5.42652e-05
Mok	2.57359	0.000277373	0.00271787
Fkbp7	2.56948	0.00367135	0.0196407
Gm17970	2.56063	1.85532e-05	0.000333685
Kif17	2.55799	0.000201799	0.00213767
Olfr629	2.55285	0.00177532	0.0112435
Aplnr	2.55235	0.00453922	0.0230152
Tgfb2	2.54366	0.00218887	0.0132448
Stfa2l1	2.54262	0.00383437	0.0202572
Gm15982	2.53179	0.0100906	0.0415437
Prf1	2.5303	0.0097539	0.0405236
Spry2	2.52775	8.0297e-06	0.000171185
Kcnq1	2.51425	0.000216106	0.00224795
Lrp1b	2.50814	0.0124856	0.0487434
Fam131a	2.50163	0.00417271	0.0216321
Chpf2	2.48995	0.00118715	0.00830882
Gm10718	2.48914	0.000528595	0.00448367
Igfbp7	2.48355	8.87585e-07	2.86301e-05
Myo1d	2.48075	0.00096967	0.00709509
Tmem185a	2.4806	0.000228806	0.00234948
Mtcl1	2.47887	0.00130749	0.00899351
Fbln2	2.47463	5.75284e-05	0.000804197
Olfr536	2.47282	0.000234587	0.00239676
Pxylp1	2.44993	0.00269467	0.0154857
Mylk4	2.44961	6.44058e-06	0.000143552
Sdhaf3	2.44695	0.00181313	0.0114168
Sirt6	2.44641	0.000190659	0.00204892
Tmie	2.44525	0.0111146	0.0448056
Gm38699	2.44392	0.000452606	0.00398558
Sorbs2	2.43937	8.4367e-06	0.000177924
Nr3c2	2.43916	4.15939e-05	0.000627928
Colgalt2	2.4391	0.000215314	0.00224309
Hecw1	2.4368	0.00330365	0.0180456
6330409D20Rik	2.4352	0.0113636	0.0455276
Mid1	2.4347	2.81605e-35	2.92489e-31
Slc7a5	2.431	0.00058178	0.00482614
Insrr	2.42714	0.00473868	0.0237712
Angptl3	2.42567	3.46726e-06	8.80507e-05
Kcnh6	2.42062	0.00807722	0.0350948
Gm13547	2.42018	0.00742322	0.0329704
Ppic	2.41764	0.00248908	0.0145896
Gria3	2.41747	0.00315981	0.0174428
Rhox4d	2.41697	0.011395	0.0455999
Tspo2	2.41558	0.000110211	0.00135871
Lrrtm4	2.41312	1.52836e-05	0.000285632
Aqp4	2.40592	0.00289852	0.0163706
Rac3	2.40441	0.00669417	0.0305756
Aldh1a1	2.40221	0.00922463	0.0388767
Gm4847	2.40054	0.000864654	0.00651486
Tcf21	2.39855	0.000127476	0.00152275
Elmod3	2.39764	1.24205e-05	0.00024272
Cald1	2.3957	1.64638e-07	7.35491e-06
Timp3	2.39445	5.34785e-06	0.000124432
Rtkn2	2.39393	0.000166667	0.00186138
Gm14418	2.39079	0.0023333	0.0139081
Syn1	2.38974	3.29799e-05	0.000526588
Dmd	2.38775	0.000308506	0.00295191
Chrne	2.38743	0.0106598	0.0435043
Gm7871	2.38423	0.0018069	0.011388
Ifit1bl2	2.38299	0.000806653	0.00617651
Trim69	2.37897	0.00699804	0.0315679
Olfr1087	2.37626	5.3459e-06	0.000124432
Olfr1221	2.37448	1.65048e-05	0.000303679
Auts2	2.373	5.58098e-10	7.16664e-08
Hras	2.37209	0.00022703	0.00233702
Gm15971	2.36393	4.44058e-06	0.000107511
Gm49328	2.36389	0.00483972	0.0241208
Copz2	2.35844	0.000113723	0.00139373
Gm5157	2.35742	0.0102109	0.0419355
Nlrp12	2.35715	2.06205e-06	5.76515e-05
Plekhg6	2.35024	0.000157596	0.00179107
Gm49102	2.34678	2.81425e-05	0.000466191
BC024063	2.34378	0.00213068	0.0129455
Otp	2.34192	4.40564e-05	0.000653366
Tagln	2.34142	0.000962255	0.00705824
Hoga1	2.34132	0.00048047	0.00417083
Slc26a6	2.34091	0.000846776	0.00641505
Vmn2r68	2.33958	0.00210363	0.01282
Pkia	2.33921	0.00983315	0.0407245
Zfp61	2.33873	0.00409746	0.0213215
Tmem151b	2.33781	1.43229e-11	3.30588e-09
Dnm1	2.33549	0.0028638	0.0162363
Bcam	2.33425	0.00971998	0.0404231
Ldhd	2.3302	0.000268551	0.00265775
4921517D22Rik	2.33008	0.0113769	0.0455537
Dcaf4	2.32893	0.00131284	0.00901753
Nat8f2	2.32717	0.000509453	0.00436047
Gm5703	2.32436	0.00261793	0.0151694
Ifrd2	2.32417	0.00577953	0.0274419
Tcrg-C2	2.32158	5.78863e-05	0.000808656
Tmem144	2.32143	0.000842615	0.00638819
Olfr111	2.31584	0.00204459	0.0125213
Glb1l2	2.30521	1.39989e-05	0.000267525
Olfr922	2.30507	0.0114179	0.0456473
Prpf40b	2.30483	0.000299478	0.00288412
Sox1	2.29953	0.000646912	0.00522485
Vmn1r77	2.29742	0.000336426	0.00315654
Ephb1	2.29481	0.0122143	0.0479909
Cdh5	2.29219	0.00906537	0.0383611
Gk5	2.2909	8.75776e-06	0.000183023
Cd209f	2.28191	0.00568436	0.0271389
Nanos1	2.27844	1.61574e-05	0.000298344
Mobp	2.27719	3.10517e-07	1.23933e-05
Gm13574	2.27305	0.000235716	0.00240261
Lypd1	2.27241	1.29328e-06	3.91623e-05
Lpar5	2.27167	1.91026e-07	8.30163e-06
Cpn2	2.27093	0.000405839	0.00366384
Dusp28	2.26956	0.00482167	0.0240655
Rab23	2.26912	6.952e-07	2.34438e-05
Col4a6	2.26682	5.63563e-06	0.000129573
Gm19040	2.26252	0.00131588	0.00902433
Esrra	2.2583	2.4571e-14	1.34319e-11
Dhrs11	2.25826	0.00092211	0.00682887
Cdca5	2.25584	0.0103449	0.0424024
Ankrd13b	2.24656	0.0123008	0.0482519
Mettl1	2.24648	6.4138e-07	2.19496e-05
9130409I23Rik	2.24576	3.4885e-05	0.000549405
Gm19353	2.24275	0.00407492	0.0212258
Ank2	2.235	5.45622e-14	2.83355e-11
Hydin	2.22781	0.0038111	0.020178
Lrrc10b	2.22469	0.000934292	0.00689901
Ehd3	2.22428	2.70602e-07	1.1022e-05
Mgp	2.22326	0.00160984	0.0104239
Xndc1	2.22295	9.7347e-05	0.00123909
Ghr	2.2229	0.00261904	0.0151716
Tbx20	2.22019	0.00397904	0.0208308
Vmn1r34	2.21126	0.00317633	0.0174935
Fbn1	2.21072	0.00201213	0.0123662
Iqck	2.20884	0.00528181	0.0257134
Cryl1	2.20878	0.000330621	0.00311536
Hspb6	2.20841	0.00832982	0.0359741
Galnt13	2.20619	0.0025363	0.0147954
Platr17	2.20537	8.66641e-08	4.33801e-06
Eml1	2.20272	8.95109e-08	4.46732e-06
Catsper4	2.1939	0.00319476	0.0175661
Erf	2.1904	1.73911e-06	4.98984e-05
Cacna2d2	2.18971	0.000729849	0.00573417
Mmd2	2.18269	0.00417589	0.0216431
Fhl3	2.17518	4.58713e-12	1.30532e-09
Gm14976	2.17465	0.00688227	0.031222
Zfp947	2.17327	6.91203e-05	0.000937843
Gm5842	2.17175	0.00901316	0.0381947
Sema5a	2.17111	6.53146e-06	0.00014511
Gm20796	2.17008	3.65302e-05	0.000571417
Ttc26	2.16991	2.31923e-05	0.000398818
March3	2.16277	0.000464917	0.00406641
Gm4724	2.16181	0.0111737	0.0449916
Col15a1	2.15683	0.00133867	0.00912339
Olfr488	2.15676	9.24161e-05	0.00119092
Gm42915	2.15672	0.00269612	0.0154885
Dnal1	2.15655	8.11148e-06	0.000172114
Wdr55	2.15646	1.22252e-06	3.72366e-05
Gm15791	2.15553	0.000171959	0.00190302
Them4	2.14944	0.00847293	0.0364331
Eif2b3	2.14472	1.02322e-06	3.21565e-05
Sergef	2.13743	0.000249797	0.00251651
Nudt15	2.1329	0.00386909	0.0204144
Col3a1	2.1273	0.000704817	0.00558823
Klre1	2.12557	5.31159e-07	1.91892e-05
Slc22a5	2.12405	0.000221472	0.00229129
Gm17906	2.124	6.30147e-05	0.000868616
Adra2b	2.12333	0.000137561	0.00161549
Calb1	2.12088	6.16321e-08	3.29122e-06
Olfr1381	2.12067	3.89247e-10	5.39338e-08
5730455P16Rik	2.11985	1.83937e-12	6.47613e-10
Espnl	2.11843	0.0100755	0.0415108
Catsperg2	2.11653	0.00110416	0.00787659
Gm19087	2.11525	1.61524e-05	0.000298344
Taf5l	2.11489	6.2898e-11	1.2211e-08
Sulf1	2.11219	0.00490002	0.0243396
Lars2	2.11128	2.54196e-05	0.000429301
Zbtb22	2.10629	0.000276448	0.00271136
Dynlt1a	2.10628	8.5051e-08	4.27788e-06
Mfsd8	2.10412	1.08594e-06	3.3713e-05
Tox	2.10342	0.000297354	0.00286765
Mns1	2.10021	0.0104333	0.042731
Olfr803	2.09804	5.4659e-07	1.95427e-05
Rad51c	2.09795	5.90233e-06	0.000133848
Vmn1r29	2.09542	2.08612e-06	5.81676e-05
Tmem165	2.09476	1.54352e-13	7.28716e-11
Rcan2	2.09394	0.000696825	0.00553944
Gm48499	2.08704	0.00154769	0.0101147
Pdhb	2.08277	1.54812e-14	9.18829e-12
Slit2	2.07984	0.000669437	0.0053692
Fermt2	2.07984	1.14267e-05	0.000228098
Zfp457	2.07337	0.000146426	0.00169927
Olfr133	2.07329	0.000178417	0.00195478
Rhoj	2.07166	0.00278375	0.0158691
Cfap61	2.06431	1.33209e-05	0.000256932
Tldc2	2.06428	0.0069151	0.0312957
Spic	2.06426	3.52459e-05	0.000554249
Obox3	2.0612	3.75952e-08	2.15736e-06
Accs	2.06103	3.4913e-06	8.85529e-05
Ms4a15	2.05993	0.00794838	0.0347019
Brsk2	2.05836	0.00112123	0.00796015
Rad9b	2.05586	0.00106072	0.00761938
Pusl1	2.05257	0.00294509	0.0165661
Gm15807	2.05224	0.00906167	0.0383563
Faap100	2.05131	5.33606e-07	1.92107e-05
9430038I01Rik	2.05093	1.21556e-07	5.68713e-06
Psmc3ip	2.04775	0.00861989	0.0369503
Nuak1	2.04519	0.000343651	0.00321416
Endov	2.04429	5.25047e-05	0.000749309
Eno2	2.04258	0.000456679	0.00400955
Adam1a	2.04246	0.00394362	0.0206975
Mtch2	2.04122	2.57534e-08	1.59219e-06
Arl4d	2.04099	0.00530279	0.0257793
Hspb1	2.03743	0.00456976	0.0231305
Rarb	2.03442	0.0117365	0.0465271
Lsm3	2.03198	0.00015653	0.00178349
Lsamp	2.03172	5.21788e-11	1.04222e-08
Fbxl22	2.02318	0.000596515	0.00493092
Carm1	2.02175	0.000573592	0.00478139
Aph1a	2.02106	8.67074e-06	0.000181937
Tube1	2.0201	0.000774334	0.00599078
Cbwd1	2.01986	0.000466793	0.00407595
Olfr281	2.01965	0.000955329	0.00702231
Ift74	2.01534	0.000405367	0.00366117
Cped1	2.01093	7.54338e-05	0.00101096
Tradd	2.01002	3.90224e-08	2.20875e-06
Xlr4a	2.00772	0.000249614	0.00251651
Gm21887	2.00735	5.43923e-05	0.000766548
Slc6a17	2.00679	0.000168492	0.00187507
Lhfp	2.00608	0.000107215	0.00132728
Pigf	2.00219	0.00515167	0.0252574
Pdk4	1.99769	0.000331595	0.00311825
Olfr846	1.99691	0.000151017	0.00173569
Stum	1.99574	0.0113604	0.0455276
Prpmp5	1.99359	0.00805351	0.0350137
Snai2	1.99283	0.00818571	0.0354623
Zxdc	1.99127	5.73154e-07	2.02485e-05
Spaar	1.98245	0.00567406	0.0270959
Spata1	1.97938	0.000461381	0.00404229
Olfr613	1.97759	4.65078e-06	0.000111604
Adarb1	1.97478	0.00702686	0.0316489
Ggact	1.97218	2.43895e-06	6.66636e-05
Klf8	1.97145	1.94953e-07	8.41944e-06
Deup1	1.96285	0.00780608	0.0342462
Adgrl1	1.96136	0.000631552	0.00513075
Zfp637	1.95987	0.00472794	0.0237382
Gadd45a	1.95801	0.000578393	0.00480983
Tmem45a2	1.95749	0.00236293	0.0140557
Nt5c2	1.95397	5.08663e-17	8.80537e-14
4833439L19Rik	1.95362	4.72599e-08	2.60406e-06
Kif1a	1.95041	0.0125057	0.0488109
Rxfp3	1.9449	0.00769597	0.0338848
St3gal5	1.93726	5.34804e-08	2.91587e-06
AC122117.1	1.93719	0.0109185	0.0442497
As3mt	1.93592	2.52335e-05	0.000426506
Bend3	1.93486	0.00128242	0.00884158
Usp46	1.93438	0.00232375	0.0138631
Myom1	1.93258	0.000180445	0.0019718
Scn1a	1.92998	0.0055287	0.0265974
Efemp2	1.92893	0.000324188	0.00307079
Gm11410	1.92647	0.00399375	0.0209025
Abhd6	1.92613	0.000613116	0.00503012
Rad52	1.92554	0.00021672	0.00225321
Plekhh2	1.92462	1.34419e-07	6.19133e-06
Polr1c	1.9243	2.45497e-05	0.000416302
Draxin	1.92353	0.00786764	0.0344145
Dao	1.92117	0.00016864	0.00187507
Tead1	1.91846	0.00182481	0.0114799
BC107364	1.91832	0.00257834	0.0149776
Eif2b5	1.91735	2.13591e-08	1.37793e-06
CT025622.2	1.9163	3.54077e-06	8.95889e-05
Pbk	1.91541	0.00100855	0.00732279
U2af1l4	1.91291	0.00974108	0.0404784
Olfr1537	1.91278	0.000124345	0.00149484
Prkra	1.9107	1.03502e-05	0.000210686
Rhbdd2	1.90818	1.00735e-08	7.50021e-07
Olfr808	1.90766	0.00388947	0.0204873
Scp2-ps2	1.90214	0.000129304	0.00154193
Alpk3	1.89943	0.00523807	0.0255423
Gm14292	1.89657	0.00546685	0.0263487
Olfr1262	1.89279	4.28868e-05	0.000640006
Xpnpep3	1.89188	5.98046e-06	0.000134888
Gm19220	1.88628	2.43308e-06	6.65907e-05
Tll1	1.88497	1.01653e-07	4.90081e-06
Jam3	1.87601	0.00197082	0.0121415
Camk2g	1.87462	2.14283e-10	3.32186e-08
Olfr1009	1.87264	5.14517e-07	1.8751e-05
Lhfpl4	1.87134	5.45871e-09	4.49975e-07
Cabp1	1.86725	0.000277851	0.00271854
Fzd1	1.86719	0.000940825	0.00693396
Mtf2	1.86397	5.07979e-11	1.02449e-08
Tmem147	1.86305	0.00379591	0.0201191
Gm49111	1.863	0.000690345	0.00549867
C1qtnf12	1.86217	0.00244771	0.014404
Saa4	1.86167	3.3387e-05	0.000531862
Nfib	1.86101	0.000106475	0.00132029
Mettl7a3	1.85995	0.00340661	0.0184814
Cd99l2	1.85944	0.000196203	0.00209226
Cracr2a	1.85857	4.15468e-05	0.000627921
Prelp	1.84925	0.00970425	0.0403819
Ecm2	1.84832	2.85618e-06	7.53893e-05
Gm8489	1.84766	0.000737944	0.0057781
B3gat2	1.84378	6.84005e-06	0.000150837
Gm17571	1.84197	1.75357e-05	0.000318417
Osbpl6	1.83802	0.00624655	0.0290941
Fhl1	1.83714	0.000540858	0.00456717
Pde1b	1.83537	1.38408e-05	0.000265726
Gm17509	1.83386	5.03648e-07	1.84846e-05
Olfr293	1.83184	0.00272263	0.0155891
Ppp2r3a	1.83153	2.8568e-12	9.12989e-10
Gm21596	1.83126	2.44299e-08	1.53782e-06
Nrn1	1.82284	0.0118198	0.0467237
Ubqln2	1.82134	1.59118e-07	7.13898e-06
Rin1	1.82058	0.00444472	0.0226644
Acsbg2	1.81801	0.00353697	0.0190592
Gm2011	1.81541	2.04816e-08	1.33375e-06
Grin2b	1.8108	2.5973e-07	1.05999e-05
Ube2m	1.80943	9.03483e-08	4.46858e-06
Cbfa2t2	1.80688	4.23166e-08	2.36302e-06
Gm12643	1.80515	0.0115815	0.0460797
Gtpbp3	1.80448	9.93229e-09	7.42171e-07
Lef1	1.80122	0.000427776	0.00381874
Angptl7	1.80053	0.00587069	0.02775
Pde2a	1.79961	0.00220128	0.0133121
Pdcd2	1.7965	3.73105e-06	9.30433e-05
Usp6nl	1.79218	1.39616e-12	5.00042e-10
Sf3b5	1.79167	3.54558e-08	2.0516e-06
S100a3	1.7914	0.00915012	0.0386175
Olfr1383	1.79129	0.00823897	0.0356484
Zfp395	1.79102	3.76493e-07	1.47009e-05
Zfp30	1.79102	7.50762e-05	0.00100747
Muc6	1.7895	3.16453e-06	8.22738e-05
Art2b	1.78916	0.0057185	0.0272455
Brf2	1.78677	0.000900713	0.00670661
Vrk3	1.78583	9.97964e-10	1.19142e-07
Ptov1	1.78471	6.66062e-06	0.000147349
Dclk1	1.78447	0.00563483	0.0269914
Glt1d1	1.78416	0.00328237	0.0179717
Zfp629	1.77732	2.6611e-06	7.12358e-05
Dimt1	1.77532	1.33854e-06	4.02334e-05
Arl10	1.77282	0.000635123	0.00515166
Gpr155	1.77028	0.000110841	0.00136393
Vmn1r42	1.7696	0.000169025	0.00187762
1700057G04Rik	1.76577	0.000477357	0.00414902
Aspscr1	1.76455	2.94767e-06	7.72157e-05
Syt12	1.76174	0.00582677	0.0276304
Gar1	1.76	0.00470273	0.0236652
Gm47014	1.74944	0.0027646	0.0157729
Lysmd1	1.7486	8.93075e-06	0.000186264
Gm4977	1.74549	0.00183504	0.0115252
Cfh	1.74528	1.05574e-16	1.68699e-13
A430005L14Rik	1.74517	0.0115287	0.0459755
Smpd3	1.74183	0.00177778	0.0112522
A230050P20Rik	1.73928	0.00196794	0.0121378
Tunar	1.7392	0.000457077	0.00401135
Zxdb	1.73604	0.000190806	0.00204944
Ddx28	1.73445	5.8791e-06	0.000133618
Sqle	1.73439	0.000145068	0.0016854
Plin3	1.73366	5.68081e-10	7.19558e-08
Chek1	1.73211	0.00100582	0.00731322
Kcnb1	1.72945	0.00182585	0.011483
Farp2	1.72579	0.00269829	0.0154967
Vmn1r174	1.72502	3.16994e-05	0.000511039
Lgr6	1.7248	1.741e-05	0.000316688
Uqcr11	1.72464	4.10029e-05	0.000622297
Zfp830	1.72033	1.86695e-05	0.000335486
Galnt17	1.71858	4.59902e-05	0.000674209
Cntnap5a	1.71856	0.000855394	0.0064656
Col1a1	1.71744	0.00224356	0.0135016
Gm48587	1.71461	0.00339908	0.018455
Med29	1.7146	0.000175345	0.00193028
Nid2	1.71368	0.000364055	0.00335752
Ccdc169	1.71182	0.00010295	0.00128857
Gm2961	1.70848	9.02364e-07	2.89272e-05
Prelid3b	1.70325	1.09194e-05	0.000220008
Fam84b	1.70243	0.00031916	0.00303012
Slc25a40	1.69872	0.000222395	0.00229842
Inafm2	1.69797	1.66081e-07	7.40342e-06
4930519G04Rik	1.69671	2.01999e-05	0.000358031
Optc	1.69188	0.00771701	0.033963
Alx1	1.68896	0.00681782	0.0310096
Fkbp6	1.68834	0.00268871	0.0154631
Apex2	1.68782	8.72925e-05	0.00113745
Serpinf1	1.68751	0.00164078	0.0105884
Gm9443	1.68742	6.57808e-07	2.24051e-05
Nop2	1.68739	0.000248488	0.00251047
Sars2	1.68688	0.00689711	0.0312474
Gm47283	1.68397	5.75648e-08	3.10596e-06
Tmem87a	1.68281	5.03455e-07	1.84846e-05
Olfr1309	1.6825	0.00511379	0.0250954
Olfr113	1.68172	0.00247941	0.0145576
Trappc6a	1.67958	0.00954915	0.0398883
Gm20768	1.67833	8.84882e-05	0.00114957
Tmem8	1.67775	0.00377591	0.0200412
Ppp2r5b	1.67609	0.0100881	0.0415437
Gm3443	1.6757	0.00787787	0.0344453
Brca1	1.6738	0.000731804	0.00574464
Pnpla1	1.67374	8.07365e-06	0.000171662
Cd200r1	1.67356	3.93769e-06	9.72623e-05
Olfr699	1.67291	0.000184744	0.00200283
Ltb4r1	1.67079	0.00729376	0.0325547
Trim43b	1.66818	0.00194271	0.0120036
Olfr1264	1.66459	0.000196025	0.00209144
Atp1a2	1.66278	0.0036039	0.0193547
Ghrl	1.6621	0.00614606	0.028755
Mis12	1.65813	1.15917e-07	5.4726e-06
Olfr535	1.65324	0.000765977	0.00594383
Zfp687	1.6522	0.00239531	0.014178
Tsfm	1.65209	7.59033e-05	0.00101594
Morc2b	1.65131	1.92798e-05	0.000344664
Chrnb4	1.65113	0.0017219	0.0109822
E2f5	1.64985	0.000678854	0.00542378
Cd9	1.64591	1.84366e-05	0.000332163
Olfr1047	1.64579	0.00103282	0.00746618
Apold1	1.64338	0.00919558	0.0387621
Tfdp2	1.64275	5.68746e-07	2.01958e-05
Cfap53	1.64207	1.65523e-05	0.000304285
Cacna2d3	1.64075	5.27599e-05	0.0007496
Dlec1	1.64071	0.000550341	0.00462652
Maged1	1.64031	0.000844894	0.00640313
Tnfrsf26	1.63869	0.000310719	0.00296762
Eps8l1	1.63198	0.000622213	0.00507777
Prpf19	1.62064	2.5698e-05	0.000432947
Gxylt2	1.61993	0.00432764	0.02223
Itprip	1.61751	3.63426e-06	9.1177e-05
A630073D07Rik	1.61628	0.000622468	0.00507777
Rps6ka5	1.61596	3.98193e-07	1.53032e-05
Aire	1.61496	0.0126419	0.0491779
Aldh1l2	1.61387	0.000149623	0.00172673
Plce1	1.61368	0.000833919	0.00633692
Gm7389	1.61015	4.42771e-06	0.000107324
Fbxo8	1.60928	2.01643e-05	0.000358011
Ciao2b	1.603	1.50417e-05	0.000282259
Olfr157	1.60254	3.92448e-06	9.70514e-05
Farsa	1.60235	1.01981e-08	7.56592e-07
Cdc42ep3	1.60018	0.00599261	0.0282027
Ralgapa2	1.59985	1.61308e-06	4.66693e-05
Rrp8	1.5953	9.85981e-06	0.000201791
Taf5	1.59268	9.0647e-05	0.00117248
Slc39a2	1.59261	1.53279e-05	0.000286062
1110008L16Rik	1.59258	0.00107052	0.00766824
Ptpn3	1.58973	0.00193252	0.0119584
Gm17334	1.58875	0.00272591	0.0156009
Chst12	1.58733	0.000261224	0.00260393
Adnp	1.58727	1.52056e-05	0.000284564
Zfp940	1.58675	0.000266288	0.00264164
Ldlrap1	1.58399	0.0024587	0.0144564
Usp17la	1.58385	1.21687e-05	0.000238697
Med17	1.58383	2.86075e-05	0.00047089
Polr3g	1.57637	0.00100312	0.00730123
Pdzd2	1.57592	8.57421e-05	0.00112161
Fam114a2	1.57558	0.000411202	0.003701
Tmem62	1.57022	0.00667619	0.0305271
Brca2	1.56867	5.49377e-10	7.13263e-08
Ccdc146	1.56634	0.00291081	0.0164221
Lypd5	1.56626	0.0046742	0.0235787
Gm4297	1.56564	0.00983364	0.0407245
Aars2	1.56313	0.00644187	0.0297048
Cisd3	1.55957	0.00871773	0.0372237
Mylk	1.559	0.00111593	0.00793332
Slc5a4b	1.55881	0.00226773	0.0135969
Kcnb2	1.55878	0.00363347	0.0194933
Gm4034	1.55714	1.05867e-05	0.000214553
Grip2	1.55582	3.38422e-08	1.98029e-06
Rcc1	1.55559	0.0112198	0.0451333
Tnpo2	1.55506	2.92458e-05	0.000478742
Asphd1	1.55328	0.0002936	0.00284069
Med12l	1.55093	0.000189549	0.00204439
Fam92a	1.54874	0.00413253	0.0214479
Dppa2	1.54422	1.29174e-05	0.000250545
Gm609	1.54091	0.000686811	0.00547701
Gm5389	1.54046	0.00645651	0.0297615
Trub2	1.53763	0.00694809	0.0314108
Glmn	1.53464	0.00295617	0.0166104
Ascc1	1.53068	0.000386878	0.00353258
Olfr145	1.53005	0.0022338	0.013454
Actn2	1.52968	0.00152286	0.010014
Gm38393	1.52814	0.00238414	0.01413
Lca5l	1.52756	0.0107974	0.0439017
Rhbdf1	1.52714	0.0074228	0.0329704
Tmco6	1.52676	0.0117304	0.0465271
Rabgef1	1.52565	2.79269e-10	4.17357e-08
Mrgpre	1.52223	0.000453607	0.0039927
Vmn1r184	1.52176	0.000180824	0.00197387
P3h2	1.52099	8.3485e-08	4.21839e-06
Hmces	1.51818	0.00087829	0.00660084
Exoc5	1.51595	1.60515e-14	9.26216e-12
Drd1	1.51492	0.00293762	0.0165375
Edem1	1.51482	4.42774e-10	5.89599e-08
Gnaz	1.51406	1.21316e-06	3.70603e-05
Vmn2r96	1.51372	0.00909764	0.0384585
Ndnf	1.51279	0.000772917	0.00598205
Pole3	1.51174	2.57805e-05	0.000433633
Zfp607b	1.51085	0.00257287	0.0149584
Tm7sf2	1.50924	2.42413e-05	0.000411408
Mmgt1	1.50741	5.24313e-05	0.000749309
Adgrl2	1.50686	0.000107617	0.00133067
Gart	1.50651	7.83896e-07	2.58293e-05
Caprin2	1.5029	0.00282019	0.0160416
Psat1	1.49944	6.62605e-07	2.24907e-05
Cep97	1.4972	0.000336794	0.00315856
Tubg1	1.49651	0.00487977	0.0242622
Serpinb6a	1.49423	2.49403e-06	6.77581e-05
Ppm1m	1.49389	0.000517764	0.00441887
Abcc9	1.4937	0.00636539	0.0294626
Epm2aip1	1.49217	1.03088e-07	4.93423e-06
Tceal9	1.48895	0.000159919	0.00181332
Rapgefl1	1.48457	0.00114847	0.00810369
Tnfsf13	1.47868	0.00134234	0.00914243
Mosmo	1.47775	0.000531231	0.00449868
Actn1	1.47617	3.35158e-05	0.000533505
Rnpc3	1.47424	8.97282e-08	4.46732e-06
Gigyf1	1.47213	0.000357985	0.00331983
Ccdc122	1.46874	8.56898e-05	0.00112161
Npm3	1.46845	0.000520978	0.00444264
Zic5	1.46336	0.00514699	0.0252404
Fgf12	1.46222	0.0108175	0.0439577
Gm21833	1.46134	0.000271569	0.00267996
AW822252	1.45871	7.43905e-07	2.47647e-05
Mrps18c	1.45825	3.26662e-05	0.000523592
Zfp125	1.4578	5.50801e-05	0.000772572
Med16	1.45759	6.02404e-07	2.08911e-05
Pole2	1.45667	2.01945e-05	0.000358031
Prss35	1.45472	0.000269638	0.0026647
Gm6210	1.451	0.000724012	0.00570125
Ppef1	1.44959	0.00859811	0.0368721
Zfp976	1.44654	0.00354404	0.0190875
Coil	1.44531	0.000596808	0.00493138
Rassf9	1.44438	3.37228e-05	0.000535569
Gm14633	1.44386	0.00103297	0.00746618
Traf3ip1	1.44187	0.00271805	0.0155715
Fam102a	1.44048	0.00116994	0.00821055
Mrpl37	1.44043	0.000198681	0.00211434
2410002F23Rik	1.44042	4.40043e-05	0.000653366
Fndc5	1.4394	9.72349e-05	0.00123842
Hgsnat	1.43901	2.16935e-08	1.3944e-06
Mrgbp	1.43739	7.27208e-05	0.000980928
Nectin3	1.4372	0.00684853	0.0311097
Gm3953	1.43716	0.000314899	0.0029965
Gon4l	1.43576	0.000160349	0.00181717
Trpm4	1.43306	0.00174235	0.011082
Tubgcp5	1.43235	4.08085e-06	0.000100203
Bud23	1.43227	5.103e-07	1.86743e-05
2410131K14Rik	1.42875	3.91651e-06	9.69699e-05
Abcf3	1.42797	6.00324e-06	0.000135201
Slco6c1	1.42788	2.30998e-07	9.694e-06
Gm44060	1.42736	0.00802405	0.0349295
Raph1	1.42725	2.41174e-09	2.432e-07
Asf1a	1.42564	9.79064e-09	7.34227e-07
Kctd3	1.42173	0.000282176	0.00274986
Olfr1274-ps	1.4204	0.00392907	0.0206368
Vmn1r86	1.41919	0.000108152	0.00133649
Tor2a	1.41869	1.01342e-05	0.000206593
Mzt1	1.4185	4.06549e-06	9.99438e-05
Cstf2t	1.41744	5.61987e-06	0.000129425
Gm15304	1.41716	5.27928e-05	0.0007496
Rars2	1.41582	0.000285107	0.00277532
Srek1ip1	1.41511	1.59078e-06	4.62171e-05
Borcs7	1.41044	0.00153977	0.0100813
Gm44245	1.40993	0.00379169	0.0201033
Lancl2	1.40819	0.00106466	0.00763677
Hcn1	1.40715	0.0013148	0.00902294
Gdf10	1.40495	0.00966988	0.0402631
Stoml2	1.40443	4.28701e-09	3.80573e-07
Vmn1r57	1.40067	0.000290547	0.00281771
Kcnc1	1.39893	0.00193194	0.0119584
Trim41	1.39795	8.5687e-09	6.58252e-07
Mtbp	1.39699	0.0015482	0.0101147
Il4i1	1.39691	0.0102731	0.0421443
Mxi1	1.39599	0.00016248	0.00183136
Rnasel	1.39505	3.6226e-11	7.60125e-09
Krt35	1.39364	0.00657381	0.0301652
Fam196a	1.39248	0.00171112	0.0109253
Tnfsf14	1.39131	0.00465064	0.023477
Cep70	1.38922	0.000100313	0.00126412
Zfp81	1.38876	0.000356079	0.00330658
Adam12	1.38837	0.0115432	0.0460157
Hepacam2	1.38259	0.000906303	0.00673824
Tmprss11b	1.38166	0.00132317	0.0090591
Ier3ip1	1.38139	2.175e-06	6.04029e-05
Prr15	1.37876	0.000395185	0.0035895
Hrh1	1.3781	0.00448815	0.0228399
Lsm2	1.37783	0.000414826	0.00372554
Olfr794	1.37777	0.000926346	0.00685456
Fbxo6	1.37628	0.000638779	0.00516921
Haao	1.37609	0.00228706	0.0136796
Bdnf	1.37588	0.00155204	0.010129
Dpp10	1.37414	3.41302e-05	0.000540798
Zfp330	1.37348	8.2347e-05	0.00108471
Vhl	1.37319	0.00077759	0.00600702
Atm	1.373	5.59116e-09	4.59072e-07
Gm10038	1.37263	0.00475106	0.0238078
Gm21961	1.37206	0.00112512	0.00797502
Champ1	1.37175	0.00024888	0.00251214
Sdhd	1.37152	5.82367e-07	2.0435e-05
Gm17131	1.37145	1.06735e-05	0.000215681
Zfp874b	1.3705	0.000106387	0.00132029
Fam107a	1.36997	0.00304006	0.0169824
Cep85	1.36869	2.57063e-21	8.89996e-18
Irf2bpl	1.36765	0.00248057	0.0145603
Cd2	1.36206	0.000164129	0.00184096
Fdxacb1	1.36206	0.00937105	0.0393262
Pcnp	1.36197	8.62719e-11	1.49537e-08
Gm3365	1.36138	0.000543346	0.00458073
Uqcrc1	1.36084	9.67612e-06	0.00019856
Elp6	1.36002	4.56805e-05	0.000670142
Skint3	1.35957	0.0127629	0.0495372
Tmem64	1.35952	5.8162e-07	2.0435e-05
Gm12895	1.35887	0.0015052	0.00991989
Gm12896	1.35887	0.0015052	0.00991989
Gm1821	1.35604	4.89665e-09	4.16878e-07
Tmem126b	1.35534	5.84215e-07	2.04516e-05
Gramd1c	1.35427	0.00511952	0.0251116
Ccdc184	1.3518	9.78241e-05	0.00124288
Dazap1	1.35075	4.63716e-07	1.74191e-05
Flywch1	1.34706	0.000929529	0.00687401
Loxl2	1.34342	0.000218628	0.00226625
Rbm22	1.34068	1.9547e-07	8.42427e-06
Polr3d	1.3403	0.0116556	0.0463127
Vit	1.33973	0.00765061	0.0337136
AC115970.1	1.33973	0.0121708	0.0478562
Pnpla6	1.33846	0.00206007	0.0125925
Ccdc58	1.33733	0.00413305	0.0214479
Gja8	1.337	0.0108936	0.0441893
Kbtbd2	1.33656	1.10617e-11	2.64121e-09
Neurod6	1.33648	0.00637856	0.029517
Ino80c	1.33591	0.000685559	0.00547314
Dpy19l3	1.33561	0.00187719	0.0117348
Fmc1	1.33511	0.00451464	0.0229275
Sec23b	1.3345	5.55602e-05	0.00077878
Actl6a	1.33425	0.00478389	0.0239229
Galk2	1.33282	4.61722e-06	0.000111011
Grik1	1.32942	0.0042077	0.02177
Coa3	1.32904	0.00584478	0.0276805
Igfbp4	1.32775	5.1847e-10	6.77369e-08
Gal3st3	1.32711	5.26644e-05	0.000749309
Olfr398	1.32697	3.97342e-05	0.000609601
Nkd1	1.32624	0.00749993	0.0332102
Sfxn4	1.32561	0.000327308	0.00309334
4930444P10Rik	1.32309	0.00635728	0.0294583
Comt	1.32308	6.85126e-06	0.000150924
Ccdc90b	1.32189	0.000306143	0.002932
Jade2	1.32183	2.0331e-05	0.000359089
Olfr479	1.32063	0.00221574	0.0133674
Slitrk2	1.3195	0.00256209	0.014904
Tmcc3	1.31927	2.92065e-09	2.79588e-07
Ube4b	1.31838	7.47482e-06	0.000162251
Xab2	1.31798	0.0113937	0.0455999
Kdm5b	1.31796	4.51238e-09	3.95843e-07
Rwdd4a	1.31786	0.00305154	0.0170265
Mcm8	1.31697	0.00701275	0.0316206
Gtf2h2	1.31677	0.000168703	0.00187507
Rpl5	1.3153	2.33473e-06	6.41525e-05
Map3k20	1.31426	0.000923121	0.00683393
Phc1	1.31366	0.000821211	0.00625635
Cnot4	1.31343	2.32019e-06	6.38374e-05
Tmem110	1.3108	0.00491562	0.0243821
Apcdd1	1.31031	0.000176698	0.00193901
C330022B21Rik	1.30863	0.00105403	0.00758678
Skint7	1.30656	0.00676999	0.0308609
Ccnf	1.30624	0.000855938	0.0064656
2810004N23Rik	1.30574	0.000213226	0.00222469
Rnf214	1.30539	5.81751e-07	2.0435e-05
Hnrnph2	1.30411	1.47897e-11	3.37611e-09
Arl6ip6	1.3041	3.68134e-06	9.19306e-05
Scly	1.30189	0.000257881	0.00257546
Vps50	1.30068	5.27759e-08	2.89265e-06
Bmi1	1.29924	0.00283127	0.0160909
Pam	1.29532	4.13186e-05	0.000626048
Gpr174	1.295	0.00886388	0.0377083
Tmem19	1.29062	0.00125838	0.00871927
Cc2d1a	1.29031	0.000355288	0.00330071
Gramd3	1.28973	1.78721e-05	0.000323676
Gm14667	1.28844	2.98567e-05	0.000487206
Magi3	1.28759	0.000272115	0.00268279
Rccd1	1.28269	4.34329e-06	0.000105648
Mrps15	1.28254	2.72636e-06	7.25931e-05
Anks3	1.28172	0.000804112	0.00616149
Crls1	1.2817	8.40456e-05	0.00110289
Zfp937	1.28148	0.00631826	0.0293557
Vmn1r13	1.28136	2.97971e-05	0.000486616
Lyrm1	1.28066	2.40223e-05	0.000408025
Hfe	1.2806	2.15305e-05	0.000376476
Egr3	1.27875	1.17353e-06	3.59553e-05
Zdhhc22	1.2775	0.00495757	0.0245374
Gm15515	1.27743	5.12668e-07	1.87164e-05
Olfr183	1.2772	0.00911432	0.0385212
Casp3	1.27692	3.04374e-10	4.42152e-08
Oxsm	1.27347	0.000276231	0.00271051
Nova1	1.27278	2.3213e-05	0.000398845
Amotl1	1.27175	0.00157741	0.0102559
Abcd4	1.27055	1.34734e-06	4.02708e-05
Tmem181a	1.26796	0.000428777	0.00382593
Gm48252	1.26762	0.0112579	0.0452502
U2af2	1.26711	1.597e-08	1.07361e-06
Ripk3	1.2665	4.80723e-07	1.78572e-05
Xrcc3	1.26256	0.00537716	0.0260555
Gm1043	1.26093	0.00411051	0.0213647
Vmn1r47	1.26045	0.00011984	0.00145496
AC122821.1	1.25924	0.0123006	0.0482519
Rapgef5	1.25706	0.00328037	0.0179655
Zbtb26	1.25613	4.14592e-05	0.00062772
AY074887	1.25396	0.0127545	0.0495181
Arhgap5	1.25382	2.10503e-08	1.36649e-06
Ndufs6	1.25338	0.00750399	0.0332102
Olfr920	1.252	0.0014865	0.00983724
Tpgs2	1.25084	0.000220639	0.00228595
Rad18	1.24882	0.000168705	0.00187507
Prps2	1.24832	3.26093e-06	8.39397e-05
Cnot7	1.2475	1.57295e-06	4.58917e-05
Dhx32	1.24689	0.0082924	0.0358572
Ticam1	1.24583	0.000100218	0.00126412
Olfr224	1.24573	0.00287684	0.0162948
Gm48852	1.24527	0.0032719	0.0179285
Ggt5	1.24339	0.00569863	0.0271945
Gm11225	1.24202	2.24535e-06	6.21074e-05
Npdc1	1.24162	0.00189683	0.0118114
Stxbp1	1.24027	0.000413969	0.00371945
Trim14	1.24013	0.000265333	0.00263469
Esf1	1.23984	1.04862e-06	3.27563e-05
March8	1.23936	0.000638388	0.00516921
Dus2	1.23821	0.00545081	0.0263019
Aqp7	1.23778	0.000186076	0.00201111
Zfp943	1.23684	2.57943e-06	6.95875e-05
Gm46136	1.23641	1.94278e-07	8.41363e-06
Olfr1349	1.23541	0.0113215	0.045428
Gm12439	1.23452	0.00270637	0.0155302
Zbtb8a	1.23122	0.000937161	0.00691323
Wee1	1.22997	0.00934918	0.0392798
Lamb3	1.2297	0.00142347	0.00952943
Hccs	1.22929	4.50329e-07	1.70085e-05
Mcph1	1.22897	0.000168458	0.00187507
Apol7e	1.22844	0.000637618	0.00516786
1700128F08Rik	1.22818	0.000269411	0.00266372
Carnmt1	1.22644	0.00330456	0.0180456
Rabep2	1.22625	0.00268382	0.0154435
Naa20	1.22602	5.90854e-06	0.000133848
Slc35e2	1.2209	1.01918e-07	4.90081e-06
Pex3	1.22063	0.000745702	0.00583006
Dguok	1.21765	0.00710705	0.0319348
Inafm1	1.21756	0.00236403	0.0140557
Polk	1.21663	5.46026e-06	0.00012631
Zbtb4	1.21647	0.00700828	0.0316072
Ubxn6	1.21641	5.89203e-06	0.000133765
Fam214b	1.2158	0.00471708	0.0237087
Zfp1	1.21575	7.49512e-05	0.00100644
Lmbrd1	1.214	7.59576e-07	2.51253e-05
9530053A07Rik	1.21354	0.0115517	0.0460318
Pde4d	1.21345	0.00646385	0.029779
Gja1	1.21337	2.23332e-06	6.18569e-05
Ranbp9	1.21289	3.04651e-12	9.58865e-10
Fastkd2	1.21135	0.00526442	0.0256588
Pcdhgb4	1.21116	0.00735258	0.0327266
Apool	1.21065	0.000387567	0.00353577
Slc36a1	1.20732	0.000465941	0.00407193
Rnf24	1.20723	0.00174149	0.0110806
Pja2	1.20666	1.1153e-05	0.000223631
Npffr1	1.20578	8.58969e-06	0.000180418
Abracl	1.20354	4.39321e-05	0.000653038
Ldlrad4	1.2032	5.15778e-05	0.000740958
Terf2	1.2026	0.000607251	0.00499581
Ccdc36	1.20162	0.00866693	0.0370907
Rap1gap2	1.20157	0.00240446	0.0142092
Timm17b	1.20024	6.10192e-05	0.000846568
Git1	1.19983	0.00129038	0.00889059
Parn	1.19839	0.00126384	0.00874542
Tbc1d19	1.19787	0.00331603	0.0180988
Rab6b	1.19681	0.000163295	0.0018365
Rsl1	1.19583	0.0037327	0.0198717
Mrpl16	1.19537	0.0061992	0.0289254
Yrdc	1.19274	0.0026386	0.0152636
Fbxl3	1.19129	1.33105e-08	9.30975e-07
Gm2810	1.19093	0.000795852	0.00611399
Stk25	1.18926	0.00346111	0.0187185
Vmn1r60	1.18894	4.39487e-05	0.000653038
Acot9	1.18821	6.83363e-07	2.31574e-05
Mrps2	1.18606	0.00923799	0.0389172
Msmo1	1.18604	0.000100762	0.00126857
Sp1	1.18498	7.56997e-08	3.92147e-06
Scp2	1.18418	3.632e-07	1.42623e-05
Clvs1	1.18326	0.0027262	0.0156009
Zfp398	1.18324	5.11013e-05	0.00073513
Clec4n	1.18194	0.0067864	0.0309085
Gne	1.18055	0.000514454	0.00439241
Ufd1	1.17822	0.000151838	0.00174069
Stat5a	1.17698	0.000423304	0.00378694
Tshz1	1.17638	0.000353148	0.00328855
Suox	1.17633	0.0121383	0.0477374
Mrpl32	1.17619	3.28623e-08	1.94484e-06
Tbata	1.17495	0.00435276	0.0223369
Ccdc85b	1.17451	0.000104117	0.00129882
Ccdc25	1.17284	0.00144555	0.00964205
Dennd5b	1.17256	0.00181794	0.0114402
Olfr729	1.17236	0.000574998	0.00478735
Smndc1	1.17086	0.000158266	0.00179752
Xrcc1	1.17003	0.00159088	0.0103208
Traf3ip2	1.16842	0.0020481	0.0125391
Mrpl49	1.16831	0.00313689	0.0173704
Fam161b	1.16796	0.00305571	0.0170452
Gm9521	1.16766	0.00164178	0.0105915
Ormdl2	1.16697	0.00038532	0.0035199
Gm4924	1.16685	0.00268543	0.0154485
Nfia	1.16624	6.17599e-05	0.000854645
Supt4a	1.16615	4.61621e-05	0.000676252
Ccdc71l	1.16473	0.000223129	0.00230371
Slco1a6	1.16414	0.000174583	0.00192495
Vmn2r89	1.16337	0.00396132	0.0207747
Tap2	1.1631	4.76672e-06	0.000113554
Grid1	1.16279	0.0111199	0.0448182
Psmf1	1.16256	0.000262799	0.00261577
Mtx3	1.16165	0.00856512	0.036761
Prorsd1	1.1606	0.000287971	0.00279926
Reep4	1.16003	0.00106158	0.00761998
Gmeb2	1.15986	0.00249084	0.0145959
AC169506.2	1.15864	0.000662386	0.00532585
Nup107	1.15852	0.000884237	0.00663354
Vmn1r209	1.15848	0.000183843	0.00199947
Abi2	1.15747	1.34941e-08	9.40649e-07
Blcap	1.15471	0.00467826	0.0235935
C2cd4c	1.15403	0.0118317	0.0467617
Ncbp2	1.15345	1.86355e-06	5.28845e-05
Ltn1	1.15293	3.01135e-07	1.20762e-05
Syt13	1.15267	0.00703297	0.0316636
Olfr418	1.1526	0.00126949	0.00877575
Rpp30	1.15143	0.000152594	0.0017455
Mtm1	1.14951	6.27315e-05	0.000865286
Cd3g	1.14522	0.00329186	0.0180047
Lmo4	1.14514	0.00392591	0.0206254
Mrap2	1.14481	0.00805704	0.0350144
Pias1	1.1448	5.12134e-09	4.28974e-07
Cbx7	1.14457	0.0114573	0.0457432
Fbxo32	1.14339	0.00750439	0.0332102
Atp5g1	1.14188	2.65725e-05	0.000444079
Bean1	1.1402	0.00828887	0.0358494
Khdc4	1.14016	7.00239e-09	5.57321e-07
Brwd3	1.13829	8.13168e-11	1.43395e-08
Olfr1124	1.13804	9.29469e-07	2.96133e-05
Olfr1157	1.13769	0.00763057	0.0336539
Slc43a3	1.13716	0.000667579	0.00535843
Cystm1	1.13682	0.00696921	0.0314652
Tyw5	1.13575	0.00270352	0.0155224
Ggps1	1.13559	1.56698e-08	1.05685e-06
Prnp	1.13416	0.00586725	0.0277442
Pop5	1.13357	0.00740339	0.0329175
Rab3ip	1.13336	0.0106081	0.0433188
Cmtm6	1.1321	9.92281e-05	0.00125534
Actr10	1.12753	0.00254793	0.0148466
Cdk8	1.12392	3.92612e-07	1.51744e-05
Mastl	1.12157	0.00584577	0.0276805
Dkc1	1.12116	1.04316e-07	4.98149e-06
Rbm34	1.11929	0.00140548	0.00945159
Atp5mpl	1.11862	0.00311939	0.0172982
Srsf3	1.11833	2.01725e-13	9.10965e-11
Bms1	1.11623	0.000184374	0.00200157
Setd4	1.11574	1.73791e-05	0.000316403
Zfyve16	1.11513	2.28696e-05	0.000394249
Epb42	1.11469	0.00474204	0.0237817
Cldn34c1	1.11444	0.00403933	0.021088
Nmnat1	1.11436	0.00376249	0.0200047
Hsd17b10	1.11341	0.0118892	0.0469266
BC035044	1.11265	0.00264851	0.0152954
Eef2	1.11234	3.18461e-05	0.000512027
D430042O09Rik	1.11177	0.000249008	0.00251221
Prkg1	1.11158	0.0120508	0.0474294
Sec22c	1.10989	0.00036381	0.00335752
Krcc1	1.10971	1.25402e-05	0.000244828
Olfr742	1.10951	0.00853946	0.0366812
Ralgps2	1.10789	0.00193403	0.0119642
Zfp560	1.10767	0.00463969	0.0234274
Zdhhc19	1.10647	0.00367735	0.0196517
Rasgrp2	1.10487	0.00260519	0.0151124
P2ry10b	1.10481	0.000212994	0.00222449
Ick	1.10369	0.000371	0.00340857
Mr1	1.10212	0.0115009	0.0458997
Dusp23	1.10103	1.66629e-06	4.8008e-05
Tob1	1.09941	5.19005e-05	0.00074366
Dqx1	1.09906	0.000150831	0.00173569
Gfod1	1.09676	0.0068984	0.0312474
2610021A01Rik	1.093	2.34353e-06	6.42244e-05
Vma21	1.08979	3.20652e-07	1.27359e-05
Olfr1195	1.08955	0.000828257	0.00630465
Nlrp9c	1.08842	5.27001e-05	0.000749309
Pkd2l2	1.08842	0.00012707	0.00151965
Vamp1	1.08579	4.83205e-05	0.000700692
Hibadh	1.08537	0.000323828	0.00306884
Rnf181	1.08461	0.000244589	0.00247594
Mfhas1	1.08183	0.00102225	0.00739996
Sh2d4a	1.08098	0.00566508	0.0270717
Unk	1.08068	0.00172704	0.0110116
Nfkbid	1.07956	3.41282e-05	0.000540798
Ctcfl	1.0795	0.000190274	0.00204748
Pfdn6	1.07829	0.005164	0.025294
Map3k4	1.07741	2.72136e-07	1.10628e-05
Mpo	1.07716	0.00914487	0.0386175
Sh3gl2	1.07647	0.00246516	0.0144862
BC024978	1.07644	0.00986098	0.0407973
Ninl	1.0762	0.0112794	0.0453117
Tmem65	1.07605	5.9882e-07	2.08015e-05
Stxbp4	1.07582	6.64608e-05	0.000906553
Kdm3a	1.07412	6.28209e-08	3.33754e-06
Nlrc3	1.07346	0.00278611	0.0158781
Mex3b	1.07198	0.00799706	0.0348485
Gm47265	1.07071	0.000654795	0.00527825
Faim	1.0687	0.000199737	0.0021245
Phxr2	1.06746	0.0048477	0.0241548
Rras2	1.0674	0.000150927	0.00173569
Dmxl2	1.06632	0.00928908	0.0390928
Tprkb	1.06521	5.02857e-06	0.000118703
Rps12-ps3	1.06517	0.00179478	0.0113357
Ccdc144b	1.06491	0.00332148	0.0181142
Tdp2	1.06362	0.0118561	0.046827
Map2k7	1.06347	6.88579e-06	0.000151364
Acadvl	1.0632	0.0013981	0.00941419
Gm8624	1.06232	0.000392017	0.00356798
Rbm12b1	1.06158	0.000337555	0.00316427
Vdac3	1.06147	9.02545e-05	0.00116886
Crnkl1	1.05953	1.31298e-06	3.96432e-05
Gm48365	1.05819	8.71328e-06	0.000182277
Nkiras1	1.05764	0.00474649	0.0237932
Zfp280c	1.05734	0.00330231	0.0180456
Bap1	1.0569	0.00173562	0.0110528
Ctnnbl1	1.05675	0.00283798	0.0161193
Gm20594	1.05604	2.19545e-05	0.00038164
Aasdhppt	1.05547	0.000482771	0.00417858
Ift88	1.05463	0.00931707	0.039163
Crem	1.05446	0.000250298	0.00252033
Camta1	1.05262	0.00969346	0.0403531
Shq1	1.05127	0.00057694	0.00479967
Tnfrsf13b	1.0512	0.00503694	0.0248179
Gm12792	1.04898	0.00121296	0.00845818
Nkapd1	1.04863	3.39127e-06	8.66505e-05
Olfr117	1.04661	0.00369484	0.0197106
Ctdspl	1.04501	0.00742937	0.0329896
Klhl12	1.04408	0.00175488	0.0111411
Vmn1r206	1.04375	0.00625531	0.0291283
Olfr814	1.0422	0.00702114	0.0316446
Pmf1	1.042	0.00605171	0.0284224
Dmtf1	1.04106	3.09894e-05	0.000501358
Zfp949	1.04106	0.00172845	0.0110172
Nae1	1.04103	6.36767e-05	0.000874771
Zfp146	1.04096	0.000193431	0.00207014
Eva1c	1.03871	0.00223277	0.0134516
Trir	1.03735	0.00225087	0.0135254
Eloc	1.03653	0.000757796	0.00589345
Gm4779	1.03622	0.00718578	0.0322265
Gpatch2l	1.03578	0.000156602	0.00178349
Kat5	1.03526	0.00165568	0.0106613
Rabac1	1.03525	2.5441e-05	0.000429314
Rpp21	1.03502	0.00842016	0.0362753
B230307C23Rik	1.03497	0.000767445	0.00595078
Gcsh	1.03485	0.000112669	0.00138326
Impdh1	1.03454	0.00159667	0.0103519
Acat1	1.03367	1.17089e-07	5.51538e-06
Slc4a2	1.03272	0.00696154	0.0314442
Pyroxd1	1.0303	0.00782056	0.0342735
Lgals9	1.03027	1.33009e-06	4.01016e-05
Top3b	1.02842	0.000644304	0.00520783
Pitpnc1	1.02825	0.000136921	0.00161148
Zfp120	1.02821	0.00760545	0.0335574
Serpinc1	1.02742	0.00241816	0.0142665
Rimbp2	1.02603	0.000628802	0.00511838
Rnd1	1.02583	0.000475475	0.00413612
Cln6	1.02212	0.011736	0.0465271
Slc25a15	1.02104	0.00293888	0.0165401
Klhl21	1.02048	0.0054399	0.0262615
Fstl1	1.01941	0.00437844	0.0224355
Med11	1.01715	0.00183263	0.0115186
Mpp6	1.01714	9.42166e-07	2.98011e-05
Mbd4	1.01565	0.00575129	0.0273641
Snapc5	1.01409	0.000140854	0.0016475
Avl9	1.01385	1.91319e-05	0.000342609
Alkbh6	1.01239	0.00648893	0.029868
Med20	1.01106	0.00534522	0.0259552
Pex13	1.01009	0.000891196	0.00666168
Hhex	1.0092	0.000982601	0.00717707
Sult5a1	1.00772	8.29831e-05	0.00109102
Ift172	1.00748	0.011302	0.0453764
Atad5	1.00665	0.00106457	0.00763677
Pdcd6	1.00635	0.00150048	0.00990133
Trmt112	1.00613	0.00177922	0.0112579
Olfr1062	1.00611	0.00882236	0.0375855
Sfxn1	1.00591	0.00526649	0.0256629
4930503L19Rik	1.00522	4.87166e-05	0.000705219
2410015M20Rik	1.0043	0.00601999	0.028299
Gm47685	1.00267	0.000107416	0.00132898
Klkb1	1.00098	0.0015685	0.0102107
Stam2	1.00091	2.12794e-05	0.000372399
Zfp626	1.00052	0.000717356	0.00566276
Enox2	-1.00192	2.85894e-05	0.00047089
Terf2ip	-1.00265	0.000197503	0.00210505
Mrps33	-1.00344	0.00590912	0.0278977
Arl6ip4	-1.00397	0.000131474	0.00156242
Tmem229b	-1.00487	2.38488e-05	0.000406074
Aldh9a1	-1.00631	0.00248877	0.0145896
Mphosph8	-1.00697	0.000558929	0.00468895
Tspan3	-1.00736	0.000144155	0.00167573
Rab9	-1.0077	0.000201227	0.00213488
Strap	-1.00806	3.81212e-06	9.46108e-05
Mydgf	-1.00837	0.00179728	0.0113398
Mmp14	-1.00892	0.000125389	0.00150474
Mtmr14	-1.01053	0.000787014	0.00606179
Plrg1	-1.011	0.000131257	0.00156128
Dhx30	-1.01178	5.24543e-07	1.89919e-05
Smyd5	-1.01243	0.0110616	0.044693
Cln8	-1.01276	1.39187e-05	0.000266729
Snapc1	-1.01292	0.00208818	0.0127395
Clec16a	-1.0131	1.61309e-05	0.000298344
Pygb	-1.01387	0.000162619	0.00183193
Nup85	-1.01451	0.01014	0.0417106
Krtcap2	-1.01511	0.00351495	0.0189652
Dvl3	-1.01567	0.00115902	0.00815597
E130311K13Rik	-1.01573	0.00424047	0.0218946
Dlx6	-1.01582	0.00427192	0.022018
Cherp	-1.01613	7.32462e-05	0.000986733
Hpcal1	-1.01764	0.00145955	0.00970508
Stag3	-1.01831	0.00345423	0.018691
Rubcn	-1.01928	0.00138664	0.00936739
Vangl2	-1.02188	0.00560775	0.0268905
Cript	-1.022	0.000184828	0.00200283
Map2k4	-1.02272	3.74543e-05	0.000583237
Rufy1	-1.02326	0.0106764	0.0435632
Mboat1	-1.02463	0.00678472	0.0309077
Cep78	-1.02656	0.00882702	0.0375976
Fbxo4	-1.02689	0.00715104	0.0320978
Hacd3	-1.02804	5.33587e-06	0.000124432
Ubac2	-1.0281	2.86873e-06	7.56245e-05
Gphn	-1.03021	0.00615493	0.0287835
Bola3	-1.03033	0.00768122	0.0338342
Gstz1	-1.03249	0.00475246	0.0238078
Tollip	-1.03366	2.0473e-07	8.76877e-06
Gm45105	-1.03413	0.00137137	0.00928538
Mettl5	-1.03478	0.00277041	0.0158017
Ctbs	-1.0351	0.000480796	0.00417192
Gpr68	-1.03528	0.000181063	0.00197393
H2-T22	-1.03685	0.00161936	0.0104632
Cers5	-1.03691	0.000181115	0.00197393
Gm17018	-1.03714	0.00153895	0.0100813
Cnot10	-1.03762	3.93002e-07	1.51744e-05
Cgas	-1.0377	0.00101184	0.00733899
Polr2j	-1.03807	0.0101142	0.0416152
Prpf4	-1.03839	0.0018812	0.0117457
Tbrg4	-1.03847	0.0003631	0.00335529
Mapk3	-1.03911	0.000300256	0.00288894
Babam1	-1.04003	1.75606e-07	7.72851e-06
Tmem181b-ps	-1.04089	2.76497e-05	0.000459126
Cbll1	-1.0437	0.00989612	0.0409262
Hpf1	-1.04623	0.000248078	0.0025077
Atp6v0a2	-1.04623	2.03068e-05	0.000359089
Retsat	-1.04741	0.000263755	0.00262356
Cacna1d	-1.04807	0.0125991	0.0490667
Adipor2	-1.04869	0.00034935	0.00325866
Rhbdd1	-1.04997	0.00330374	0.0180456
Yipf5	-1.05006	0.00126323	0.00874542
Mrps36	-1.05119	0.000275588	0.00270765
Sbf1	-1.05188	1.8679e-06	5.29358e-05
Reps2	-1.05188	2.55895e-05	0.00043147
Trp53	-1.05235	0.00344395	0.0186499
Gsdmd	-1.05336	0.000999383	0.00727916
Dcp1a	-1.05353	4.45192e-07	1.68451e-05
Fn3krp	-1.05573	0.0124619	0.0486782
Stambp	-1.05752	0.00118769	0.00830985
Aph1c	-1.05765	0.00419259	0.0217135
Ocstamp	-1.05774	0.0112619	0.0452502
Ago4	-1.0581	0.000137634	0.00161549
Yipf6	-1.05816	7.78185e-08	4.01123e-06
Ticam2	-1.05857	0.00287567	0.0162947
Gm4951	-1.05894	0.00352307	0.0189991
Lsm1	-1.05936	9.25324e-05	0.00119168
Amz1	-1.06031	0.00227241	0.0136076
Lypla2	-1.06106	0.00572989	0.0272779
Zfp975	-1.06189	0.00369213	0.0197018
Ap5z1	-1.06345	0.00239619	0.014178
Dnajc8	-1.06383	2.14819e-06	5.9818e-05
Spn	-1.06459	0.000359547	0.00332865
Atpif1	-1.06631	3.8012e-06	9.45656e-05
Armh3	-1.06974	0.00189553	0.0118068
Sertad2	-1.07141	0.00060634	0.00499029
Creb3	-1.07243	0.00481062	0.0240277
Arhgap27	-1.07262	0.00710522	0.0319335
Tnfsf13b	-1.07473	0.0020141	0.0123747
Coq8b	-1.07502	0.000341813	0.00319841
Acp2	-1.0751	0.0117323	0.0465271
Rsph3a	-1.07609	0.006284	0.0292226
Tbc1d20	-1.07687	8.45182e-05	0.001107
Cdk2ap1	-1.07704	0.00218024	0.0132041
Zbtb33	-1.0781	1.54967e-05	0.000288452
Fance	-1.07841	0.000857553	0.00646839
Gsto1	-1.07868	0.00151822	0.00999301
Smad2	-1.07933	2.98801e-07	1.20058e-05
Otulin	-1.0799	4.1946e-07	1.60469e-05
Cdk16	-1.07997	0.000384699	0.00351578
Vps52	-1.0804	0.00283855	0.0161193
Rcor3	-1.08116	0.000580496	0.00482153
Itsn1	-1.08124	4.75302e-09	4.13115e-07
Nav2	-1.08253	8.21339e-05	0.00108259
Adh5	-1.08297	0.000211372	0.002212
Socs7	-1.08382	0.00281326	0.0160065
Egfr	-1.08446	4.55053e-05	0.000668515
Slc22a15	-1.08697	1.9219e-06	5.42652e-05
Usp50	-1.08736	0.00643143	0.0296889
Armcx5	-1.08781	0.000242381	0.00245608
Apoe	-1.08789	0.00112525	0.00797502
Mis18a	-1.0894	0.00183916	0.0115422
Taf11	-1.08981	0.00389832	0.0205209
Aaed1	-1.09029	0.00141677	0.00950291
Lamc1	-1.0904	0.00118927	0.00831811
Ercc3	-1.09059	0.00545569	0.0263151
Eno4	-1.09258	0.00795563	0.0347263
St6galnac6	-1.0935	0.00161852	0.010461
Cenpf	-1.09352	4.04535e-05	0.000619263
Rin2	-1.09393	2.64156e-08	1.62034e-06
Ttll5	-1.09396	5.39717e-05	0.00076269
Sufu	-1.09419	0.00599307	0.0282027
Tut1	-1.09465	0.00759762	0.0335371
Dennd2c	-1.09584	0.00572263	0.0272589
Zfp442	-1.09607	0.00368955	0.0197018
Rbm12	-1.09608	0.000273207	0.00269101
Polr3a	-1.09624	0.000230762	0.00236489
Tlr11	-1.09701	0.0124014	0.0485515
Cd46	-1.09817	0.00382653	0.0202261
Erc1	-1.09899	9.55793e-05	0.00122258
Gm9194	-1.0991	0.000636919	0.00516421
Fam3c	-1.09954	0.00885818	0.0376969
Prim1	-1.10011	0.000470839	0.00410094
Sec61g	-1.10039	0.00583793	0.0276686
Mafb	-1.10099	9.32685e-05	0.00119744
Xaf1	-1.10211	0.000534839	0.0045237
Lfng	-1.10464	0.00141887	0.00951088
Ei24	-1.10589	0.00220845	0.0133363
Micall1	-1.1064	0.000940973	0.00693396
Optn	-1.10665	0.00469335	0.0236266
Eif4ebp2	-1.10711	3.97041e-06	9.7954e-05
Sclt1	-1.1078	0.00116042	0.00816303
Pstpip1	-1.10959	0.00307838	0.0171349
Arfip1	-1.11421	7.85408e-06	0.000168372
Fam174a	-1.1143	9.29589e-05	0.00119569
Rhot2	-1.11431	0.00459444	0.0232441
Anapc2	-1.11496	5.67743e-06	0.000130317
Ifi44	-1.11505	0.000616316	0.00504442
Pwwp2b	-1.11581	0.00750303	0.0332102
Zscan12	-1.1163	0.00376898	0.0200152
Eogt	-1.11655	3.11844e-05	0.000503727
Prdx2	-1.11991	4.25355e-05	0.000636592
Rcan3	-1.12253	0.00536447	0.0260302
Lrrc61	-1.12421	0.00759172	0.0335181
Lbh	-1.12691	6.21639e-09	5.02463e-07
Cep162	-1.13088	1.94182e-05	0.00034684
Slc25a13	-1.13304	0.00390083	0.0205209
Hikeshi	-1.13323	8.05438e-05	0.00106569
Fbh1	-1.13407	5.0332e-07	1.84846e-05
Prr11	-1.13851	0.00388976	0.0204873
1110032A03Rik	-1.13868	0.00240194	0.0142045
Ube2d1	-1.13869	0.000501748	0.00431051
Map3k11	-1.13986	2.76678e-06	7.33091e-05
Cnnm3	-1.14036	2.70951e-05	0.000451722
Tyw1	-1.14373	0.00241147	0.0142352
Psmd6	-1.14397	0.00887309	0.0377313
D17Wsu92e	-1.14431	4.49384e-06	0.000108547
Afg1l	-1.14532	0.00259512	0.0150624
Pnpt1	-1.14565	9.40637e-09	7.07965e-07
Utp6	-1.14698	0.000982515	0.00717707
Dpp9	-1.14717	5.41545e-06	0.00012567
Mfsd1	-1.14934	2.47563e-05	0.000419464
Scap	-1.15015	1.19296e-05	0.000235341
Casp9	-1.15053	0.00141658	0.00950291
A130010J15Rik	-1.15281	0.00259269	0.0150525
Tspan33	-1.15373	0.000314616	0.0029952
Gskip	-1.15465	0.00937063	0.0393262
Timp2	-1.15578	8.98926e-08	4.46732e-06
S100pbp	-1.157	5.8933e-09	4.78209e-07
Ttyh2	-1.15755	0.000387252	0.00353444
Ccdc174	-1.15849	3.36585e-08	1.98029e-06
Spg20	-1.15998	0.00105323	0.0075836
Lclat1	-1.16197	6.20341e-05	0.000857374
Rbak	-1.16297	0.00474306	0.0237817
Etaa1	-1.16352	0.00102121	0.0073992
Hypk	-1.16353	0.00228654	0.0136796
Stx3	-1.16412	0.00815648	0.0353618
Nol9	-1.16468	0.000197632	0.00210534
Det1	-1.16566	0.00340302	0.0184716
Cuta	-1.16618	0.0109832	0.0444312
Ranbp3	-1.16658	1.37816e-09	1.52279e-07
Pmp22	-1.16821	5.34915e-06	0.000124432
Kri1	-1.16833	0.00452694	0.022972
Oasl2	-1.16893	0.000267384	0.00265125
Pigq	-1.17161	0.00489361	0.0243136
Slfn1	-1.17281	0.000309526	0.00295894
Olfr1129	-1.17288	0.00763928	0.033678
Zfp873	-1.17612	0.00168834	0.010818
Ggh	-1.17727	3.61015e-05	0.000565989
Zkscan6	-1.17746	0.00536568	0.0260302
Gm12253	-1.17844	0.007878	0.0344453
Zfp397	-1.17857	9.67345e-08	4.71706e-06
Nsun3	-1.1789	0.00675797	0.0308331
Trim52	-1.17945	0.0065101	0.029939
Rtcb	-1.17959	4.99338e-06	0.000118141
Mpi	-1.18243	0.00199714	0.012285
Acad12	-1.18499	0.000181027	0.00197393
Btbd8	-1.18527	0.0117939	0.0466656
Pcnt	-1.18702	1.13299e-06	3.48675e-05
Bub1b	-1.18924	0.00043161	0.00384305
Gm11331	-1.18927	0.0124524	0.0486503
Eno3	-1.19002	0.00556848	0.0267269
Stoml1	-1.19145	0.00264159	0.0152691
Gm48130	-1.19591	0.0117811	0.0466417
Mast2	-1.19819	6.82833e-05	0.000929037
Crybg2	-1.19918	0.00041041	0.00369608
Pdp1	-1.19989	0.00969951	0.0403703
Camk1	-1.20008	0.00104129	0.00751591
Shcbp1l	-1.20077	0.000451499	0.00397831
Zfp959	-1.20166	0.00690623	0.031276
Utp14b-ps1	-1.20241	0.00283929	0.0161193
Camsap1	-1.20429	0.00243058	0.0143235
Gcc1	-1.2046	3.65207e-05	0.000571417
Map7d1	-1.20627	1.54091e-07	6.95855e-06
Tada3	-1.20639	0.000448956	0.00396184
Rnf25	-1.20652	0.00518299	0.0253571
Il10	-1.20658	0.00149055	0.00985684
Tcn2	-1.20876	2.07379e-05	0.000364456
Dusp18	-1.20978	0.000725566	0.005707
Tmem87b	-1.2114	1.39841e-07	6.4126e-06
Mrpl57	-1.21169	0.00136487	0.00925948
A4galt	-1.21172	0.00138101	0.00934452
Sdf2l1	-1.21291	2.89822e-05	0.000475551
Alg13	-1.21711	0.00146563	0.009727
AB124611	-1.21777	0.0019476	0.0120302
Sco1	-1.21844	0.00226967	0.013599
Pde7b	-1.22092	6.17954e-05	0.000854645
Kctd6	-1.22132	0.00212712	0.0129276
Sf3b4	-1.22619	0.00784518	0.0343478
Uqcc1	-1.22691	0.000210374	0.00220267
Clasrp	-1.22884	9.85172e-05	0.00124863
Mx2	-1.23023	0.000115137	0.00140772
Mdp1	-1.23137	0.00495097	0.0245106
Acsf2	-1.23162	0.004392	0.0224827
Pnoc	-1.23238	0.0120341	0.0473989
Garnl3	-1.23267	0.000407287	0.00367371
Asb13	-1.23305	0.00426067	0.0219712
Ctc1	-1.23422	0.000969604	0.00709509
Yipf1	-1.23503	1.46141e-07	6.67207e-06
Zdhhc18	-1.23627	1.92393e-05	0.000344236
Pinx1	-1.23703	0.00131178	0.00901409
Nr1h2	-1.23734	0.000359725	0.00332865
Ap1m1	-1.23738	0.000238413	0.0024206
Rit1	-1.2385	0.00515665	0.0252639
Slc37a2	-1.24231	0.00774442	0.034062
Plekhm2	-1.24234	6.24552e-06	0.000139804
Nars2	-1.24266	0.000871496	0.00655215
Sar1b	-1.24351	0.000523245	0.0044518
Jade3	-1.24374	0.00529564	0.0257686
Yod1	-1.24387	4.60486e-06	0.000111011
Macc1	-1.24393	0.0111588	0.0449403
Chchd7	-1.24547	0.00108354	0.00774045
Asb14	-1.24636	0.00628059	0.0292133
Ska2	-1.2481	0.00538827	0.0260971
Slc41a2	-1.24923	5.19215e-05	0.00074366
Fuk	-1.24942	0.00234102	0.0139461
Rfc2	-1.24966	3.56267e-07	1.40165e-05
Cenpk	-1.25005	0.0103305	0.0423514
Lap3	-1.25289	0.00381927	0.0202078
Aldh1a2	-1.25347	0.000358415	0.00332234
Sec24d	-1.25358	3.30383e-05	0.000527115
Cdc25a	-1.25434	0.0125856	0.0490325
Ccdc181	-1.25585	0.000623966	0.00508601
Zkscan2	-1.25599	0.0108199	0.0439589
Lage3	-1.25718	1.47997e-05	0.000278725
Stambpl1	-1.25791	0.00412395	0.0214167
F10	-1.25947	0.000127417	0.00152275
Kif4	-1.26033	0.0111945	0.0450427
Tmem201	-1.26126	0.00143855	0.00960867
Zfp821	-1.26168	0.00875744	0.0373625
Lrrc28	-1.26334	5.71023e-07	2.02095e-05
St3gal3	-1.26379	0.00290843	0.0164131
Hmcn1	-1.26408	0.000621105	0.00507362
Exosc5	-1.2646	0.000672501	0.00538753
Nbn	-1.26623	1.27099e-05	0.000247676
Mrpl53	-1.26683	0.00918413	0.0387375
Bloc1s6	-1.26807	7.70191e-06	0.000166139
Prr12	-1.26848	0.000353938	0.00329259
Cyb5r3	-1.27138	1.90624e-08	1.25709e-06
Elovl1	-1.2728	3.97533e-08	2.24401e-06
H2-Ke6	-1.27534	0.00381931	0.0202078
Limk2	-1.27616	0.00282422	0.0160601
Olfr1286	-1.27696	0.00449477	0.0228567
Ctdp1	-1.27754	0.000215775	0.00224564
Slc35f5	-1.27811	0.00215082	0.0130564
Vdac1	-1.27899	4.96061e-09	4.20599e-07
Ypel2	-1.27916	0.00156005	0.0101653
Bcl9	-1.28084	0.00530176	0.0257793
Tpt1-ps3	-1.28122	0.00341847	0.0185356
Ptgr1	-1.28213	0.00529721	0.0257702
Wwc2	-1.28312	0.00201646	0.0123855
Lrrc3	-1.28356	0.0102739	0.0421443
Pde4a	-1.28399	0.00154621	0.01011
Itih5	-1.28399	0.0045153	0.0229275
Ctla2b	-1.28483	0.000201461	0.00213626
Tcaim	-1.28485	0.00105974	0.00761938
Zfp568	-1.2849	0.00461776	0.0233393
Prkaca	-1.28519	0.000336177	0.00315562
Sptb	-1.28561	0.0120044	0.0473003
Arf5	-1.28728	6.47543e-05	0.000885544
Tcf7l2	-1.28761	0.0080108	0.0349011
Olfr506	-1.28794	0.00607696	0.0285152
Emc6	-1.28963	0.0059568	0.0280909
Rnase4	-1.28963	0.00169614	0.0108579
Mettl17	-1.29019	0.000123851	0.00149132
Selenow	-1.29027	0.00256424	0.0149123
Tspyl2	-1.29166	0.000725997	0.00570822
Rnf215	-1.29198	0.00109397	0.00780932
Dctn5	-1.29464	1.3633e-08	9.45647e-07
Il18	-1.29672	0.00292385	0.0164688
Zfp90	-1.29694	2.85216e-05	0.000470221
Ltbr	-1.29757	2.60572e-05	0.00043758
Yars2	-1.29825	0.00119524	0.00835703
Brk1	-1.29963	1.54144e-06	4.50989e-05
Cmtm7	-1.30031	3.02433e-05	0.000491584
Ncaph2	-1.30265	7.47638e-09	5.88284e-07
Rassf3	-1.30352	4.01737e-09	3.64423e-07
Cops8	-1.3064	0.00190116	0.0118247
Mrpl28	-1.30645	0.00744015	0.0330012
Cd36	-1.3085	1.23837e-10	2.03735e-08
Calml4	-1.30967	0.00691774	0.0313008
Mefv	-1.31025	0.00797848	0.0347968
Ecm1	-1.31128	1.72474e-08	1.15203e-06
Ubfd1	-1.31203	1.22936e-08	8.7758e-07
Ccna2	-1.3145	1.3938e-05	0.000266852
Klc1	-1.31528	0.00120273	0.00839807
Casc3	-1.31692	8.51354e-06	0.000179363
Tfeb	-1.31729	0.00482964	0.0240879
Gm4791	-1.31938	0.0075582	0.0333843
Cdc34	-1.31995	0.00267792	0.0154192
Nfu1	-1.32023	0.000325169	0.00307732
Txndc5	-1.32091	2.17849e-05	0.000379646
Mrpl35	-1.32222	5.97866e-07	2.08015e-05
Pde6d	-1.32237	0.00492694	0.0244207
Suv39h1	-1.32364	0.0104852	0.0429098
Plxna4	-1.3239	0.00036383	0.00335752
Supv3l1	-1.32412	0.00113276	0.00801734
4933427D14Rik	-1.32652	0.00251361	0.0147002
Entpd6	-1.32683	0.00709621	0.0318999
Ap4b1	-1.32933	0.000408686	0.00368474
Ahdc1	-1.33057	0.00115895	0.00815597
Apba1	-1.33141	0.000134139	0.00158864
Fbxo22	-1.33164	0.000102972	0.00128857
Dhdds	-1.33423	4.70342e-05	0.000685644
Znhit1	-1.33427	0.00617949	0.0288594
Ddx54	-1.33468	2.4953e-06	6.77581e-05
Zfp382	-1.33493	0.000225894	0.00232763
Cdc25b	-1.33557	0.000188443	0.00203352
Cd151	-1.33588	8.04404e-05	0.001065
Mettl9	-1.3363	4.17411e-05	0.00062878
Gpr160	-1.33655	0.00130503	0.00897961
Pstpip2	-1.3378	0.00563463	0.0269914
Mfap1b	-1.33867	2.58843e-06	6.96496e-05
Trim37	-1.33889	7.81607e-06	0.000167904
Plbd2	-1.33949	0.000798772	0.00613189
Snx17	-1.34039	4.22648e-12	1.23657e-09
1700066M21Rik	-1.34062	1.09389e-05	0.000220189
Lmnb2	-1.34094	0.0100496	0.0414453
Tagap1	-1.34254	0.00880014	0.0375062
Bex3	-1.34585	0.00729258	0.0325547
Dolpp1	-1.34781	0.00676871	0.0308609
Pwp1	-1.34883	0.00780423	0.0342462
0610037L13Rik	-1.34909	0.000187222	0.00202245
Diexf	-1.34933	0.000195914	0.00209133
Tspan32	-1.34944	0.000769034	0.00595865
Ddx18	-1.34963	8.00786e-08	4.08716e-06
Nop16	-1.35019	0.000381905	0.00349639
Arhgap22	-1.35173	0.00522448	0.025488
Sec16b	-1.35336	0.00528344	0.0257153
Stn1	-1.35355	0.000264204	0.00262473
Naif1	-1.35423	0.0058504	0.0276898
Zbtb7b	-1.35458	4.68817e-05	0.00068412
H2-M2	-1.3555	0.0106877	0.0435741
Renbp	-1.35643	0.000133578	0.00158379
Zfp770	-1.35731	0.000363597	0.00335752
Cdca4	-1.35884	0.00139146	0.00938584
Rdh10	-1.35965	0.00358437	0.0192703
Bcdin3d	-1.35966	0.0105474	0.0431131
Ccnb1	-1.36126	0.000440515	0.0039006
Akap2	-1.36174	0.00249351	0.0146032
Haus4	-1.36314	0.00318129	0.0175106
Ttc27	-1.36733	4.16752e-05	0.000628243
Rtp4	-1.36817	2.77256e-06	7.33687e-05
Gm18283	-1.3685	0.00370155	0.0197413
Stard9	-1.36887	0.000228121	0.00234476
Slc2a9	-1.37118	0.0017996	0.0113454
Wdtc1	-1.37153	0.00042895	0.00382593
Fmo5	-1.37346	9.15946e-05	0.00118327
Hist1h2bh	-1.37501	0.00499439	0.0246668
Txnl4a	-1.37777	4.81158e-09	4.14734e-07
Eif3d	-1.37856	7.95168e-11	1.43395e-08
Edc3	-1.3814	0.00505508	0.0248726
Glb1	-1.38183	0.00437051	0.0224092
Tmem259	-1.38363	9.53643e-05	0.00122058
Crkl	-1.38424	2.21679e-12	7.19522e-10
Lonp1	-1.38508	2.29231e-05	0.000394844
Tbc1d31	-1.38678	0.000785269	0.00605059
Ldlrad3	-1.38684	3.71883e-05	0.00057953
Ifit1	-1.38727	1.38818e-06	4.12542e-05
Dpp7	-1.38754	0.000212611	0.00222161
Slc2a3	-1.38881	0.000415517	0.00373014
E430018J23Rik	-1.38937	0.00104749	0.00755013
Ino80b	-1.39173	0.00750841	0.0332209
Catsperg1	-1.39751	0.0127556	0.0495181
Phlpp2	-1.39844	0.000368433	0.00339099
Zscan20	-1.39884	0.00323393	0.0177486
[truncated: 1,973 more rows]
