# Supplementary material for: Inhibiting LXRα phosphorylation in hematopoietic cells reduces inflammation and attenuates atherosclerosis and obesity in mice
Source: Commun Biol. 2021 Mar 26;4:420. doi: 10.1038/s42003-021-01925-5 (PMC7997930; doi:10.1038/s42003-021-01925-5)
Supplement: Supplementary file 6 — Supplementary Data 4 [file 42003_2021_1925_MOESM6_ESM.xlsx]

## Sheet: Sheet1
Supplementary Data 4: Genes differentially expressed in pWAT ATMs (FBC and FB) from LXRα WT and S196A
pWAT FBC S196A vs WT					pWAT FB S196A vs WT
gene	logFC	PValue	FDR		gene	logFC	PValue	FDR
4933406M09Rik	8.74441	0.00031257	0.0144289		Gm6206	8.14215	0.000270474	0.0185954		log2FC < -1 OR log2FC > 1
Gm15452	8.00751	0.000320653	0.0147366		Cuzd1	8.05896	9.42585e-07	0.000337592		FDR <= 0.05
Igkv4-63	7.55356	0.000342601	0.0152395		Crisp1	7.95899	0.000283199	0.0192251
Ighv5-4	7.47988	0.000151566	0.00907344		Hpca	7.81684	1.10347e-05	0.00228105
Ism2	7.43532	5.31216e-05	0.00457882		Prss56	7.41345	0.000654388	0.0321367
Gm2053	7.37399	0.00139025	0.0350617		1700014D04Rik	7.40925	7.31797e-07	0.000298071
Tmc4-ps	7.34711	0.00210028	0.0450715		Gm13655	7.02954	0.000398404	0.0236459
Rnf43	7.26036	7.14494e-06	0.00106778		Gpx5	6.97752	0.000781433	0.0356763
Gpx5	7.24027	0.000640469	0.0219908		Rnf43	6.88116	1.80255e-05	0.00314659
Fat2	7.17853	0.00191436	0.0424861		Gm8615	6.70886	0.000139361	0.0133178
Gm13250	6.96789	0.00206683	0.0447456		Ighv5-15	6.51738	0.000656336	0.0321367
Olfr175-ps1	6.95176	0.000145326	0.00881225		Gm5173	6.45431	0.000319802	0.0207602
Eva1a	6.93068	0.000611841	0.0216153		Pkd1l2	6.35087	8.85783e-08	4.72691e-05
Slc30a3	6.89403	0.00109845	0.0302778		Slc35d3	6.30335	0.000170703	0.0148992
Mab21l2	6.8819	5.96778e-07	0.000153048		Tfap2e	6.25	0.000236918	0.0173292
Lpar3	6.87132	5.71564e-06	0.000899477		Dio2	6.11472	0.000145092	0.0135344
Gm10221	6.82756	0.000864615	0.0261056		Slc35f2	6.01501	6.28406e-05	0.00791145
Cyp21a2-ps	6.82334	0.000353239	0.0155463		AC117244.1	6.00842	0.000221112	0.0167024
Tcea3	6.77424	2.62492e-06	0.000495704		Flywch2	5.83133	3.0982e-05	0.00483901
Ttpa	6.71117	0.00190875	0.0424523		Gm11761	5.82995	0.000547102	0.0283415
Robo3	6.61997	0.000181121	0.0100784		Adam7	5.82695	0.000286077	0.0193573
Adgrf2	6.56041	0.00127783	0.0331401		Tex22	5.80015	0.0010561	0.0421114
Gm10045	6.55927	0.00217321	0.0459715		Il5	5.79643	9.60787e-05	0.010673
Gm17409	6.4749	4.37481e-05	0.00406814		Gm49486	5.77397	0.000886112	0.0378117
Scel	6.42774	2.20327e-08	9.94967e-06		Gm10392	5.70962	0.000933881	0.0390332
Wnk2	6.39046	6.33484e-06	0.000974767		Gm16867	5.67332	1.70233e-27	8.84062e-24
Eef1a2	6.3856	0.000399095	0.0169456		Mid1-ps1	5.60252	1.57645e-07	8.18691e-05
Kcnh1	6.35976	0.00152276	0.0374789		Fbxo41	5.53936	8.12632e-06	0.00185228
Adam7	6.35872	0.000290369	0.0137713		Klra1	5.46713	0.000185386	0.0151615
Gm12112	6.33845	0.0008435	0.0257298		Gm19030	5.37875	0.0007962	0.0358323
Gm21970	6.29375	0.000597	0.0213451		Klra8	5.33588	1.30885e-06	0.000425503
Mcoln3	6.15283	0.000736599	0.0235193		Cd7	5.29636	9.85087e-05	0.0107137
Nxph3	6.11902	0.000124976	0.00791502		Pacsin1	5.20993	0.000372135	0.0227459
Prl2c3	6.11794	0.00178107	0.040747		Serpina3h	5.17195	0.000615916	0.0313589
Il31	6.05598	0.000221301	0.0113789		Apol7b	5.14165	0.000396475	0.0236199
Iglv1	5.9791	5.08142e-06	0.000818267		Mycl	5.13179	5.57242e-07	0.000241158
Mmp1a	5.9562	0.00144212	0.036093		Hus1b	5.09087	0.000578698	0.0296091
Cyp3a61-ps1	5.87919	0.000384805	0.0165498		Cutal	5.04019	0.0007938	0.0358323
Gstp-ps	5.87918	0.00172799	0.0399282		Arnt2	5.00077	9.36883e-06	0.0019859
Gm18519	5.87125	0.000345239	0.015324		Entpd3	4.97915	0.000859616	0.0370473
Slc10a4	5.84929	0.00242997	0.0489127		Fez1	4.97186	0.000810786	0.0361067
Pitpnm3	5.77482	0.000629123	0.0218541		Tcrg-C4	4.96046	3.06598e-06	0.00083802
Gm11213	5.6878	0.00236118	0.0480399		Sspo	4.95406	8.56959e-05	0.00988978
Gstm6	5.67982	5.65149e-06	0.000896171		Msantd3	4.89761	0.000272132	0.0185954
H2-M10.2	5.66697	0.0011334	0.0308169		Gm6612	4.859	0.000148438	0.0137481
Mettl4-ps1	5.60351	3.39647e-08	1.50117e-05		Serpina1f	4.85367	0.0001085	0.0113832
AC117244.1	5.58604	0.000582854	0.021127		Sh2d5	4.83414	0.00029491	0.0197618
Sntg2	5.57117	0.00163187	0.0388302		Rasl2-9	4.82184	2.07883e-05	0.00353964
Scx	5.56776	0.00114338	0.0309272		Gm5809	4.72373	9.28719e-05	0.0104283
Trim30e-ps1	5.52353	0.00110483	0.0302778		Igkv5-39	4.53502	0.000394701	0.0236199
B3gnt4	5.46261	0.000512735	0.0196152		Ldhc	4.52876	8.10372e-07	0.000311738
Gm8288	5.46252	0.00246304	0.0493391		Chrm3	4.46273	0.000805293	0.035975
Gad1-ps	5.42368	0.00183219	0.0414146		Aldob	4.43114	0.000717937	0.0341814
Dsp	5.41307	2.58252e-07	7.61619e-05		Rassf7	4.34709	0.00123009	0.046124
Ngf	5.3961	0.0021493	0.0456052		Olfr222	4.34381	4.39404e-05	0.00616739
Gucy1b1	5.35308	0.000183942	0.0101623		Heatr9	4.32903	0.000302989	0.0199809
Gm44063	5.32668	0.00241264	0.0486478		Clcn1	4.25632	0.0012596	0.0464755
Rpl21-ps9	5.29888	2.90531e-05	0.00303276		Foxj1	4.20124	0.0001208	0.0121226
Sphkap	5.24805	0.00105387	0.0295439		Dsp	4.10069	0.00019255	0.0155636
Crabp2	5.22911	0.00223699	0.0468437		Gm44251	4.0888	0.000762001	0.0353274
Ptgds	5.22142	0.00168723	0.0394249		Wnt8a	4.07802	1.07528e-06	0.000372279
Olfml2b	5.21453	1.47441e-05	0.00195082		Camk2b	4.04876	1.52519e-11	1.76368e-08
AC107664.1	5.10559	0.000680201	0.0227862		Nap1l5	4.02938	0.000906881	0.0383364
Tespa1	5.06895	1.18508e-06	0.000264705		Cnnm1	3.94031	0.000232498	0.0172524
Camk2b	5.05577	2.86091e-15	5.94296e-12		Hsf5	3.92959	8.23827e-06	0.00185228
Cuzd1	5.04202	0.000283893	0.013495		Gm30155	3.92857	0.000336656	0.0213864
2010300C02Rik	5.01551	0.002405	0.0485983		Hook1	3.91816	3.28085e-07	0.000154894
Gm2178	5.00665	0.000204759	0.0108131		Hyal6	3.89835	0.000841349	0.0366401
Ceacam10	5.00292	0.00240312	0.0485983		Sigirr	3.86898	0.000150854	0.0138596
Gm7856	4.95294	0.00127799	0.0331401		Gm30646	3.85089	0.000211205	0.0164938
Gm19030	4.9377	0.0020997	0.0450715		Samd3	3.82612	0.000446807	0.0251659
Lrig3	4.91786	6.73756e-09	3.68314e-06		Fam19a3	3.80174	0.0012568	0.0464546
Iglc3	4.9167	4.89677e-06	0.000794692		Gm12551	3.7288	0.00032754	0.021
Gm49196	4.87915	5.43819e-05	0.00462982		Zmynd10	3.68076	0.00074186	0.0346307
Camk4	4.87644	3.56081e-06	0.000621587		Itga11	3.66805	0.00016533	0.01456
Gm15981	4.85021	0.000262052	0.0129302		Csf2	3.65565	0.000417475	0.0242215
Spata33	4.80905	0.00192746	0.0426856		Acsbg1	3.56125	0.000406582	0.0239261
Gm18300	4.78113	0.0005239	0.0198958		Gata2	3.53705	1.46134e-05	0.00275968
Smarca1	4.76822	0.00132365	0.0339039		Mgam	3.4503	0.000375981	0.022904
Prdx6b	4.75644	0.000312043	0.0144289		Xkr6	3.40942	0.000414533	0.0242215
Rasal1	4.75548	0.00190489	0.0424523		Bcl2l14	3.37706	0.000407987	0.023941
Gm12941	4.73115	0.000216	0.0112174		Gm42960	3.34029	0.00102318	0.0413511
Lman1l	4.65254	9.62031e-05	0.00675144		AC154483.1	3.3213	0.00106226	0.0421114
Fhl2	4.6509	0.000792999	0.0246971		Treml2	3.28155	0.000140523	0.0133178
Gldn	4.51854	0.000137933	0.00860444		Sycp2	3.2091	0.000719073	0.0341814
Tmem200b	4.51044	0.000312312	0.0144289		Ccl17	3.15883	4.05684e-06	0.00100325
AC154766.2	4.50205	0.000976112	0.0280453		Arhgap8	3.15342	0.000181768	0.0150433
Fbxo41	4.47766	0.000538319	0.0202166		Il12b	3.14768	0.000622379	0.0314566
Ankmy1	4.46962	0.000585369	0.0211476		Gm37097	3.11469	0.000789709	0.035818
Serpina3i	4.42216	0.00148335	0.0368144		AC121299.1	3.10088	0.000260068	0.0184525
Ifng	4.37547	4.37072e-05	0.00406814		Lemd1	3.09942	0.000152307	0.0138596
Gm12090	4.35201	0.00182336	0.0414083		Sel1l2	3.02403	0.000733945	0.0344937
Gm14219	4.33134	0.000205091	0.0108131		Wnt11	3.01727	8.85909e-07	0.000322859
Rtp3	4.28935	2.05022e-06	0.000409513		Cnksr2	2.92451	0.00124101	0.0462828
Gm10237	4.28857	0.00017031	0.00977309		Hist1h3c	2.90912	0.00136868	0.0483532
Gm15838	4.28644	0.00160109	0.0384111		Ercc4	2.90597	4.85034e-10	3.73171e-07
Tmem100	4.1959	0.000452148	0.0181684		Vmn2r-ps34	2.83542	0.000804263	0.035975
Prf1	4.19494	3.03635e-05	0.0031071		Gm19353	2.80313	0.000122239	0.0121497
Ppp4r4	4.17575	0.000563334	0.0207745		L3mbtl1	2.80151	0.000650911	0.0321173
Fblim1	4.16016	2.8857e-24	1.19889e-20		Sox12	2.77606	0.000811717	0.0361067
Doc2b	4.12864	0.00139073	0.0350617		Gm47283	2.77346	6.05047e-23	1.79552e-19
Sstr4	4.10652	0.00115425	0.0310587		Gm21742	2.75906	0.000179148	0.0150433
Gm21742	4.08454	2.60353e-07	7.61619e-05		Eda	2.74942	0.000152788	0.0138596
Rpl30-ps5	4.06884	0.00226952	0.0470038		Kctd16	2.74365	0.000493005	0.0264349
Cd177	4.06859	0.000952304	0.0276674		Sh3d21	2.69133	0.000169647	0.0148695
Gpx2	4.06013	4.30231e-05	0.00406236		Gpr150	2.66742	0.000779236	0.0356543
Garem1	4.0438	0.00200878	0.0439887		Fblim1	2.64308	5.57284e-12	7.58593e-09
Gm21451	4.00685	0.00067033	0.0226214		Gm15599	2.63991	0.000776604	0.0356124
Pcdhga11	4.00384	0.00125753	0.0328556		Trac	2.62965	8.05142e-06	0.00185228
Ptpn14	3.98218	9.88784e-05	0.00681836		Hs3st3b1	2.62363	6.98472e-07	0.000290187
2410141K09Rik	3.97451	0.00160131	0.0384111		Olfr229	2.62141	0.000211042	0.0164938
Nr5a2	3.92192	0.000243693	0.0122572		Rpl23a-ps14	2.60705	0.00130231	0.0475446
Gm3712	3.90257	0.00120251	0.0319745		P2ry10	2.58637	1.68298e-06	0.000520332
Ccdc142	3.89795	0.000215986	0.0112174		Dok4	2.56936	0.0011046	0.0429698
Ifnk	3.89664	4.51974e-06	0.000757166		9530077C05Rik	2.55811	4.48487e-05	0.00625263
Irs1	3.85406	0.000144729	0.00881225		Olfr685	2.51658	0.00047397	0.0259099
Il12rb2	3.84319	1.47894e-09	9.60064e-07		Has3	2.51632	0.00106134	0.0421114
Myom3	3.82145	0.000173845	0.00984312		Sntg1	2.51286	0.000460162	0.0256056
Ndn	3.81875	0.0012221	0.032381		Gm13007	2.51129	0.000737676	0.0345909
Map9	3.80556	0.00172023	0.0397933		Tmbim7	2.49287	0.000388901	0.0234845
Gm16867	3.79449	2.1181e-15	4.8888e-12		Itk	2.46394	0.000907983	0.0383364
Klhl30	3.79391	0.000805754	0.024982		Trpm5	2.40467	0.000685989	0.0330628
Myl1	3.77742	0.00248322	0.0496107		Mpzl3	2.39544	0.000448182	0.0251659
Zfp503	3.77292	0.000428957	0.0175408		Ctla4	2.2967	0.00123752	0.0462828
Il34	3.74903	8.48368e-05	0.00631654		Tnfrsf9	2.28404	4.08259e-05	0.0059306
Mid1-ps1	3.74803	0.000157555	0.00935112		Olfr433	2.27523	0.000112571	0.011594
Pmel	3.73529	0.000511127	0.0195898		Pbld2	2.24329	0.000468747	0.02576
Mindy4	3.70284	0.000181463	0.0100784		Hpgd	2.24008	2.45835e-10	2.04269e-07
Gm13622	3.64234	8.66759e-06	0.00123323		Ubxn11	2.22976	0.000643955	0.0320228
Pkd1l2	3.63326	0.000177714	0.00992382		Amy2a2	2.22499	0.000261159	0.0184525
Dpysl4	3.58865	0.00191147	0.0424672		Amy2a3	2.22499	0.000261159	0.0184525
Gimap9	3.557	0.00110957	0.0303678		Amy2a4	2.22499	0.000261159	0.0184525
Car2	3.54342	0.00223138	0.0467734		AC122117.1	2.22241	0.0013897	0.0488023
4933407L21Rik	3.53697	0.000150906	0.00906005		Samd10	2.19261	0.000171529	0.0149087
Gm14846	3.50327	0.000982249	0.028105		Olfr921	2.16866	0.00112318	0.0433409
Muc5b	3.49325	0.000378058	0.0163578		Aldh3b3	2.1649	7.74654e-05	0.00913197
Golga7b	3.48365	0.00138673	0.0350617		Syt12	2.15596	0.000141685	0.0133178
Cckar	3.44168	0.000438042	0.0177812		Gm21748	2.13313	2.14314e-05	0.00359028
Sh3d21	3.4239	3.16959e-06	0.00057756		Gm21860	2.13313	2.14314e-05	0.00359028
Fam83e	3.41481	0.00231881	0.0476076		Gm10647	2.12379	7.31178e-05	0.00888231
Mmp28	3.38694	8.63046e-05	0.00638434		BC024063	2.12088	0.00125096	0.0464038
Gm18194	3.37104	8.14084e-07	0.000194379		Fcho1	2.09868	1.62165e-07	8.21624e-05
AC144860.3	3.35195	0.000347139	0.0153558		Rpl31-ps11	2.0985	0.000876914	0.037559
Gm11839	3.34221	0.00140884	0.0354738		Htra4	2.06617	0.000825069	0.0363118
Nkx1-2	3.31672	4.29935e-07	0.00011908		Gm21887	2.01245	1.11168e-05	0.00228105
Epop	3.31584	9.31123e-05	0.00666973		Poc1a	2.00375	0.000765288	0.0353274
Csn1s1	3.31301	0.000167581	0.00968397		Ulk4	1.99678	0.00049761	0.0265729
Gm18132	3.30387	0.00102014	0.0289105		Tet1	1.96973	0.000145293	0.0135344
Rab15	3.27836	0.000886208	0.0266685		Art3	1.96436	0.00135453	0.0482742
Gm11168	3.2773	0.000552986	0.0205864		Proca1	1.95789	0.00139079	0.0488023
Scn4a	3.27575	0.00148607	0.0368378		Olfr1383	1.92364	0.000982439	0.0404123
Pard6b	3.27371	0.00163982	0.0388421		Dut	1.91933	4.91085e-05	0.00666752
Olfr66	3.26329	2.25404e-10	1.80089e-07		Gm48797	1.88493	8.60237e-08	4.72691e-05
Echdc2	3.23198	0.000153455	0.00916013		Wfdc3	1.86908	0.00069415	0.0333016
Nxnl2	3.22446	0.000349048	0.0153944		Mid1	1.85505	8.76188e-29	6.06702e-25
Thoc1	3.22426	7.15804e-09	3.81266e-06		Hs3st4	1.82232	6.19562e-05	0.0078958
Hid1	3.16896	0.00167347	0.0392358		Meis2	1.81978	7.9443e-05	0.00927118
Gm7173	3.16854	0.00137585	0.0348968		Cenpp	1.81659	0.00116137	0.0441045
Pate2	3.16696	0.000127935	0.00807779		Ly75	1.79155	0.000177077	0.0150433
Mamdc4	3.11013	4.71655e-05	0.00426899		Casc4	1.79115	0.000681212	0.0329856
Ptprk	3.10221	7.89602e-07	0.000192969		Cd3g	1.76465	0.00135093	0.0482742
Fgfbp3	3.09065	0.00125899	0.0328556		4930442H23Rik	1.753	0.000658449	0.0321367
Gm19688	3.06117	0.00125494	0.0328556		Pdlim4	1.7304	0.000179919	0.0150433
Gm47748	3.0604	0.000426393	0.0174711		Olfr1258	1.71193	0.000318012	0.0207602
Kif1a	3.024	1.82462e-05	0.00225612		A930033H14Rik	1.71016	0.000621334	0.0314566
Aplp1	3.02285	0.000819877	0.0253065		Tgfa	1.68207	0.000558095	0.0287665
Pdlim3	3.02161	0.000757526	0.0240613		Jazf1	1.6807	0.000104413	0.01101
Kcna2	2.99651	3.8391e-05	0.00372425		Ppm1k	1.68009	1.28167e-05	0.00251171
Apbb1	2.9958	0.000486754	0.0188997		Slc6a9	1.66851	0.000464676	0.0256056
4930524J08Rik	2.99098	0.000368858	0.0161311		Cep85	1.66711	5.09735e-40	1.05887e-35
Gm47168	2.98492	3.00288e-06	0.000556659		Pou3f3	1.65617	0.00053885	0.0281953
Rbm44	2.96791	0.00161333	0.0385659		Gm44060	1.65208	0.00044689	0.0251659
Olfr18	2.91069	0.000110041	0.00718447		Gm10985	1.64988	0.000419072	0.0242215
Hyal4	2.90649	0.000566108	0.0207745		Nipal4	1.63486	0.00136345	0.0482742
Sbspon	2.87052	7.21498e-06	0.00107055		Zmym1	1.63301	3.97094e-05	0.00580903
Erich3	2.86269	0.000281293	0.0134415		Olfr55	1.62148	0.00115202	0.0439099
Clec1b	2.84143	9.43728e-05	0.00669081		Hsf2bp	1.60538	0.000501887	0.0266642
Zfp3	2.83205	4.38676e-05	0.00406814		Acot11	1.6016	5.00134e-05	0.00674629
Gm5421	2.82878	0.00131633	0.0338		Nphs1	1.54857	5.67827e-05	0.00741853
Slc43a1	2.81729	0.00022087	0.0113789		Entpd4b	1.53948	5.27126e-08	3.12857e-05
Gm12543	2.8037	0.000173665	0.00984312		Pisd-ps1	1.52075	0.000649683	0.0321173
Gm13868	2.79383	0.000165124	0.0096082		Sytl3	1.5175	5.83699e-05	0.00757823
Btla	2.78267	1.5601e-08	7.20179e-06		Entpd4	1.51142	1.69508e-07	8.38377e-05
1810062G17Rik	2.77724	0.000697824	0.0229003		Galnt12	1.51106	0.00136412	0.0482742
Spsb1	2.77657	2.24934e-05	0.00265486		Plekha5	1.49194	2.97875e-06	0.000825034
Arhgef37	2.77386	4.45244e-08	1.77866e-05		Gramd1c	1.43823	0.000820933	0.0362835
Jag2	2.76925	0.000139067	0.00864922		Gm18294	1.43434	0.00026351	0.0184822
Mapk4	2.76432	0.00233013	0.0477826		C2	1.40129	0.000599475	0.0305968
Oprd1	2.71637	0.000139677	0.0086612		Cpne9	1.39377	4.72088e-05	0.00645177
Gm17571	2.69347	2.22507e-12	3.55549e-09		Dock3	1.38084	0.00062396	0.03146
Kit	2.67969	5.2759e-05	0.00456651		Zbtb10	1.37054	2.68993e-05	0.00433163
Klrc2	2.66376	0.000329956	0.0149655		Txk	1.3698	7.51325e-05	0.00898109
Gpr1	2.66078	4.79628e-06	0.000785754		Trim7	1.36669	0.00102024	0.0413511
Wscd1	2.65129	0.000755398	0.0240304		Ccdc36	1.35591	0.000645913	0.0320228
Rpl32-ps	2.63312	0.00128839	0.0333296		Pfkfb2	1.34838	1.10692e-06	0.000376951
Klhl29	2.60555	0.00248376	0.0496107		Epha1	1.34577	0.000268905	0.0185954
Tomt	2.56993	5.83384e-05	0.00484746		Ccdc63	1.33136	0.000220574	0.0167024
Ndst3	2.56027	0.000601361	0.0213905		Polr2h	1.32825	0.000396829	0.0236199
Ccdc73	2.55507	0.000137254	0.00858787		Gm16505	1.29902	0.00109028	0.0426522
Gria3	2.54759	0.000402166	0.0169456		Zfat	1.29149	0.000158234	0.0141681
Cdh16	2.54164	0.00175671	0.0405434		Rdh9	1.28275	0.000461945	0.0256056
Gm21961	2.52369	4.29694e-11	4.25049e-08		Dsg2	1.2678	0.000234748	0.0172923
Gm21887	2.51043	3.89258e-08	1.61721e-05		Olfr1271	1.24781	0.000100011	0.0108204
Dtx3	2.50172	5.34831e-05	0.00459093		Il18r1	1.24537	2.24874e-05	0.00370738
Zfp651	2.49216	0.00168928	0.0394286		Gm10040	1.2261	3.31094e-06	0.000849113
Prr7	2.4512	0.000323769	0.0148469		Aqp9	1.22348	1.69077e-05	0.00302779
Kbtbd8	2.43754	7.43644e-05	0.00578566		Sdk1	1.20506	0.00109696	0.0427526
Rasd2	2.43195	0.00105669	0.0295831		Klrk1	1.20228	0.000666915	0.0324445
Fcrl1	2.41549	0.000897333	0.026782		Sh3bgrl3	1.18654	1.74683e-11	1.81434e-08
Ogdhl	2.41108	8.55409e-07	0.000201925		Eno4	1.17554	0.000372292	0.0227459
F9	2.40934	0.00168395	0.0393928		2310057M21Rik	1.1557	0.00074157	0.0346307
Cxcl11	2.40702	0.000566558	0.0207745		Slc17a8	1.15542	0.000751393	0.0349188
Optc	2.39705	4.85054e-05	0.00432447		Olfr588-ps1	1.14941	7.56603e-05	0.00898109
Gm47283	2.38541	4.11308e-18	1.06801e-14		Epb41l5	1.14375	0.000635096	0.0318267
Rpl31-ps6	2.37532	0.00187821	0.0421795		Loxl2	1.13205	0.000223966	0.0168567
Apol7a	2.35083	0.000413362	0.0171393		Cfap97d2	1.10456	0.000677245	0.0328701
St6galnac3	2.34023	0.000963451	0.0278743		Pde4c	1.09157	0.00132974	0.0479804
Olfr1285	2.32047	0.000114283	0.00735026		Vmn2r72	1.08486	0.000510868	0.0270032
Olfr921	2.28779	0.000591125	0.0213179		Gm5697	1.07822	0.0008297	0.0363615
Sema4f	2.28587	0.00224829	0.0468861		Tgtp2	1.07776	3.24725e-06	0.000843189
Gm8451	2.28334	0.00225489	0.046919		Klhl13	1.07051	0.000888274	0.0378117
Rgl3	2.28076	0.000626629	0.0218412		Tmtc2	1.06591	0.00046129	0.0256056
Gm2986	2.27537	0.0010756	0.0299509		Zbtb8a	1.06135	0.00112939	0.043374
Mpdz	2.2751	0.00061705	0.0216886		Cxcr2	1.04308	0.000388903	0.0234845
Cntnap4	2.2712	0.000107313	0.00705447		Nfe2l3	1.03815	0.000711579	0.0339808
Rcvrn	2.2573	0.00201816	0.0440833		Slc40a1	1.0317	0.00135285	0.0482742
Mid1	2.25571	1.16499e-40	2.42004e-36		Mboat1	1.02564	0.00140193	0.04911
Gm6904	2.24463	0.000145506	0.00881225		9930111J21Rik2	1.00214	4.57004e-23	1.58223e-19
Cd8b1	2.24167	0.00127946	0.0331401		Pigl	-1.01285	0.000131414	0.0127564
Gm42672	2.21942	0.00155381	0.0378398		Fsd1l	-1.03363	0.000348556	0.021941
Cdh1	2.2162	1.51961e-05	0.00196067		Mul1	-1.05788	3.46309e-08	2.11584e-05
Ogfod2	2.21426	0.000786204	0.0246201		Snapc1	-1.0595	0.000216371	0.0166829
Abat	2.21033	0.0012478	0.0328109		Ikbke	-1.06817	0.000181527	0.0150433
Vmn2r82	2.19542	0.00168158	0.0393816		Hacd2	-1.07505	6.56924e-05	0.00817143
E030024N20Rik	2.19349	0.000128424	0.00808408		Ak2	-1.08748	1.36615e-06	0.000429986
Lhx4	2.18254	0.000146244	0.00883117		Mpdu1	-1.09309	0.000250543	0.018017
Adcy6	2.14223	0.000193902	0.010435		Rbm14	-1.09945	3.44558e-06	0.000872866
Trim38	2.14045	0.00240095	0.0485983		Ube2c	-1.104	0.00103713	0.0418336
Rhox4f	2.12842	7.15509e-05	0.00565144		Il2rg	-1.11131	2.80063e-06	0.000796952
Upf3b	2.1256	2.42193e-06	0.000469847		Ifi44	-1.11819	7.4324e-05	0.00897636
Gulp1	2.11994	0.000488641	0.0189376		Tspan7	-1.12459	9.7923e-05	0.0107137
Adamts19	2.11769	4.88685e-05	0.00433823		Cc2d1a	-1.15902	0.000213374	0.0166008
Olfr111	2.11393	0.00110279	0.0302778		Dzip1	-1.16144	0.000218923	0.0167024
Ldlrap1	2.10543	3.62283e-06	0.000621959		Bnip1	-1.16602	0.000112974	0.011594
Prickle2	2.10243	3.2901e-06	0.000594307		Slamf8	-1.17724	0.000530063	0.0278485
Magee1	2.09138	0.000596124	0.0213451		Fgr	-1.19344	6.83329e-08	3.943e-05
Zfp457	2.07197	1.32768e-05	0.0017909		Nes	-1.21653	1.72664e-05	0.0030498
Wscd2	2.07147	0.000275875	0.0132676		E2f8	-1.22098	0.000702246	0.0336123
Cyp2d22	2.06975	0.00165293	0.0388421		Fuca1	-1.25279	1.66097e-11	1.81434e-08
Sult1e1	2.06193	0.00127553	0.0331401		Ggta1	-1.25651	0.00105014	0.0421114
Sntg1	2.05451	0.00228794	0.047291		Hyi	-1.25676	5.09357e-05	0.00682637
Lsr	2.05045	9.22986e-05	0.00663432		Nrip2	-1.28435	0.000422095	0.0242215
Fabp3	2.04763	0.00175951	0.0405434		Bard1	-1.28627	1.26032e-05	0.0024934
Fer1l5	2.00949	0.000155142	0.00923429		Hist2h2ac	-1.29136	0.00135647	0.0482742
Gm4742	1.98474	0.000563497	0.0207745		Abcb1a	-1.29941	6.46588e-05	0.00809131
Olfr695	1.97062	2.41912e-05	0.00270508		Gm12481	-1.30638	0.000840839	0.0366401
Dtwd1	1.9666	0.00154614	0.0378081		Adgrl4	-1.30644	0.000216769	0.0166829
Sytl3	1.96568	4.03221e-08	1.64238e-05		Hk2	-1.31365	3.73352e-07	0.000172348
Nxn	1.93404	0.00162062	0.038671		Ccnf	-1.31409	0.000178339	0.0150433
Slco5a1	1.93174	4.18442e-05	0.00400567		Rgs7bp	-1.31707	0.000904969	0.0383364
Fam129c	1.93174	0.00101467	0.0288341		St8sia6	-1.33978	0.000154176	0.0139248
Zfp449	1.92559	0.00145022	0.0362519		Tmem38b	-1.34541	0.00032278	0.0208233
Gm20612	1.92532	0.000742896	0.023669		Hps6	-1.35971	0.000794267	0.0358323
Pcdhgc3	1.92109	0.00092358	0.02718		Trdmt1	-1.36159	0.000486733	0.0262621
Gm47935	1.9026	0.00155254	0.0378398		Tgif2	-1.38703	0.00109686	0.0427526
Eno2	1.89242	0.000203208	0.010796		Cenpk	-1.40678	0.00102065	0.0413511
Amy2a2	1.88897	0.00171242	0.0397455		Il21r	-1.41133	0.000140965	0.0133178
Amy2a3	1.88897	0.00171242	0.0397455		Gm6545	-1.4205	1.37411e-05	0.0026677
Amy2a4	1.88897	0.00171242	0.0397455		Nectin1	-1.45455	1.94356e-05	0.00333666
Rab33b	1.86918	2.21212e-06	0.000437642		Gngt2	-1.49051	0.000367882	0.0227441
Rbm38	1.86361	5.54143e-05	0.00466041		Mtrr	-1.51639	4.36158e-05	0.00616348
Gm47014	1.85486	0.000328369	0.0149261		Cysltr2	-1.54941	6.00101e-05	0.007695
Caskin1	1.8523	0.00216663	0.0458791		Clec2g	-1.57277	0.00141465	0.0493891
Mrpl41	1.81644	0.000166355	0.00965275		Tnip1	-1.5752	4.97017e-14	8.60379e-11
Atp8b5	1.80343	1.37689e-05	0.0018453		Tnik	-1.58574	5.28682e-05	0.00703051
Hpgd	1.79649	2.60337e-07	7.61619e-05		Pcdhb13	-1.60074	9.58532e-05	0.010673
Cacna1c	1.77865	0.00146616	0.0365572		Il4i1	-1.62783	0.000998971	0.0408496
Igsf10	1.75616	0.0020096	0.0439887		Palm	-1.65496	0.000259486	0.0184525
Spsb3	1.73375	0.00130862	0.0336851		Acot7	-1.66359	0.000205335	0.0161725
Vmn2r121	1.73266	0.00113808	0.0309037		Hsd17b7	-1.66518	1.49229e-05	0.00276855
Pla2g12a	1.73228	5.92414e-05	0.00488342		Kntc1	-1.67036	8.83473e-15	1.83524e-11
Olfr457	1.72313	0.000904894	0.0268918		Tysnd1	-1.70741	0.000432208	0.0246655
Gm20796	1.72052	0.000452176	0.0181684		Slfn4	-1.72854	2.37889e-11	2.35317e-08
Ablim3	1.72	0.00224412	0.0468659		Timd4	-1.75087	8.87448e-08	4.72691e-05
Abhd14b	1.71783	0.00211987	0.045278		Runx3	-1.77877	3.59056e-06	0.000898634
AI464131	1.69925	0.00161032	0.0385414		Cdh6	-1.80888	0.000543032	0.0283415
Epn2	1.68572	0.00170909	0.0397455		Klra3	-1.84813	0.000355261	0.0222956
Olfr20	1.66224	0.00146947	0.0365572		Tmem136	-1.89646	0.000128786	0.0125599
Tcp11	1.64083	7.32607e-06	0.00107932		Bmp8b	-1.90427	0.000141603	0.0133178
Abcc9	1.63847	0.000557023	0.0206995		Cyfip2	-1.92433	8.65668e-11	7.81849e-08
Saa4	1.62369	0.000114878	0.00736523		Cd200r2	-1.93059	0.0001133	0.011594
Suclg2	1.6124	2.6398e-07	7.61619e-05		Trarg1	-1.93399	0.0011105	0.0431184
Nmrk2	1.61145	0.000382601	0.0164891		Pygo1	-1.93742	0.000770285	0.0354792
Pttg1ip	1.60774	2.3672e-05	0.00270508		Ly6a	-1.97395	7.12721e-10	5.28762e-07
Pdlim4	1.58939	0.000648521	0.0221211		Tmppe	-1.99374	0.000483511	0.0262245
Rbm48	1.58874	8.2617e-05	0.00621813		Padi4	-2.00125	0.000901873	0.0383121
Mboat1	1.57415	1.19894e-06	0.000264952		Rab4a	-2.01276	0.000233295	0.0172524
Gm17906	1.56387	0.00225639	0.046919		Wnt5a	-2.01898	0.000789512	0.035818
Sirt4	1.56205	0.000930625	0.02718		Rax	-2.11262	0.000242865	0.01764
Sel1l3	1.55947	4.72665e-05	0.00426899		Ift140	-2.13006	5.25597e-06	0.00125497
Slamf1	1.5576	0.000268641	0.0131012		Ada	-2.1842	7.55934e-05	0.00898109
Tmem178b	1.55456	0.00201327	0.0440228		Gm15433	-2.22121	0.000325645	0.0209431
5730409E04Rik	1.55436	0.000143863	0.00881225		Ptprcap	-2.32374	0.000827885	0.0363587
Olfr654	1.54666	0.000777389	0.0244437		Smad9	-2.35296	0.000225707	0.0169264
Tmem229a	1.54528	0.000501248	0.0192823		Gm49328	-2.37121	0.0012167	0.0457045
Tnfrsf9	1.54254	0.00244542	0.0491377		Spp1	-2.39394	0.000426605	0.0244129
Plekha5	1.52249	1.25456e-06	0.000274327		Gm10282	-2.40585	7.5439e-10	5.40377e-07
Msh5	1.52235	0.00022234	0.0114041		Gpr171	-2.41687	0.00036983	0.0227459
Nkx6-1	1.50665	0.000548213	0.0204821		Trem1	-2.42675	0.00107553	0.0423673
Unc93a	1.50306	0.000867467	0.0261537		Tgtp1	-2.45575	1.52825e-11	1.76368e-08
Ccdc146	1.49828	0.00122987	0.0325454		Trpc6	-2.47045	0.000876491	0.037559
Zfp248	1.48549	0.000375695	0.0162929		Ifi208	-2.51236	1.83868e-34	1.90974e-30
Trbc2	1.47945	0.000373823	0.0162797		Ednra	-2.51678	0.000180943	0.0150433
Lbhd1	1.47813	2.64062e-05	0.00287191		B3gnt5	-2.54299	0.000833408	0.0364471
Cd209d	1.4762	0.00165247	0.0388421		Gm5898	-2.73397	8.7506e-05	0.00993313
Tnfaip6	1.4703	0.00160089	0.0384111		Gm12094	-2.75804	0.0011324	0.0434012
Tarm1	1.46983	0.000687563	0.0227862		Lyrm7	-2.79554	1.27521e-10	1.10374e-07
Slc22a19	1.46956	0.000465435	0.0183463		Gm6733	-2.8619	0.000264247	0.0184822
Kars	1.46596	4.80387e-06	0.000785754		Gm5913	-2.88329	0.000499706	0.0266164
Gm4759	1.46368	0.0012567	0.0328556		Itga3	-2.93501	0.00118266	0.0446679
Gm10012	1.4559	0.000224677	0.0114674		Tcf19	-2.97401	5.92287e-07	0.000251093
Slc4a4	1.43239	0.000923799	0.02718		Sla2	-2.99094	0.00026756	0.0185954
Id3	1.42509	4.93424e-05	0.00434318		Prkar1b	-3.02734	0.000636701	0.0318267
Pisd-ps1	1.40853	0.00157087	0.0381319		Gm7962	-3.16385	9.01207e-09	5.85024e-06
Tnik	1.40841	0.00114391	0.0309272		Gm48909	-3.18491	3.33085e-05	0.00508762
Gm15446	1.40832	0.00154325	0.0378041		Pou2af1	-3.3014	0.000437291	0.0248873
Gm44212	1.40246	0.000687765	0.0227862		Gm8813	-3.317	0.000886487	0.0378117
Cenpn	1.4007	0.00112574	0.0306487		Tpsb2	-3.37771	8.0825e-05	0.00937977
Dnajb5	1.39609	0.0010932	0.0302778		Cd300e	-3.41311	7.40172e-06	0.0017276
Sufu	1.38316	6.30381e-05	0.00509529		Gbp10	-3.47691	0.000870282	0.0374294
Loxl2	1.35898	1.48432e-05	0.0019515		Npas4	-3.63638	0.00102125	0.0413511
Vmn1r188	1.3578	4.81634e-05	0.00431249		Wnt8b	-3.65193	0.00108297	0.0424462
Mast1	1.34746	0.000296918	0.0139545		Cd55b	-3.67938	0.00091154	0.0384086
Mmp15	1.33965	0.00162145	0.038671		Gm7525	-3.70475	0.000748093	0.0348434
H60c	1.33562	0.000916199	0.0271114		Gm43214	-3.71155	0.000723849	0.0342525
Nipal3	1.32768	2.74401e-07	7.80841e-05		Slc39a4	-3.71463	0.000557207	0.0287665
Gimap4	1.32381	0.000687421	0.0227862		Calhm5	-3.7408	0.000957341	0.0396943
Fgf9	1.31937	6.59712e-05	0.0052912		Adgrg5	-3.75731	6.7642e-15	1.56125e-11
Hp1bp3	1.30804	1.17212e-05	0.00159141		Gm6330	-3.77724	5.52074e-05	0.00725837
Klhdc8b	1.30506	0.00109559	0.0302778		Plekhf1	-3.82868	0.00041572	0.0242215
Rab3ip	1.29341	0.000889928	0.026676		Cd55	-3.87653	2.55382e-08	1.60759e-05
Enkd1	1.28361	0.00207396	0.0448308		Gm10300	-3.88239	0.000177641	0.0150433
Cd59b	1.27756	0.00200872	0.0439887		Slc22a4	-3.94539	3.15691e-06	0.000840751
Cep85	1.27615	1.47468e-24	7.65839e-21		Gm48456	-3.9819	0.000820799	0.0362835
Adgrl3	1.26601	0.00130545	0.0336762		Nppb	-4.02909	2.72551e-05	0.00435516
Gm15039	1.25927	0.000761222	0.0241418		Trpm6	-4.04654	0.00107891	0.0423673
Nom1	1.24967	2.82938e-05	0.00301409		Rpl10-ps2	-4.09766	5.84291e-12	7.58593e-09
Gm13423	1.24162	0.000666613	0.022553		Tal1	-4.10527	1.12005e-05	0.00228105
Ryk	1.22964	0.0021221	0.045278		Dpys	-4.19387	4.20307e-06	0.00102718
Hal	1.22644	0.00241128	0.0486478		Dnmt3l-ps1	-4.28308	0.000296453	0.0198014
Piga	1.22341	0.00163459	0.0388317		Slc36a2	-4.29432	0.000982324	0.0404123
Olfr75-ps1	1.21774	0.00044237	0.0178781		Cxcl13	-4.30507	9.71215e-05	0.0107137
Xcr1	1.20836	6.00343e-05	0.00490981		Klhl38	-4.35739	0.00124548	0.0463663
Gm43941	1.19521	0.000737067	0.0235193		AC109261.2	-4.36019	0.000160111	0.0142746
Ldah	1.19393	2.09672e-05	0.00251764		Gm10036	-4.45016	3.73467e-21	9.69755e-18
Atg4d	1.18834	0.00117688	0.0314883		Rpl30-ps3	-4.45478	0.000282074	0.0192115
Gm48797	1.17484	0.000896466	0.026782		Cacna1i	-4.50259	0.000489476	0.0263417
Hsd17b7	1.17039	0.0015917	0.0384111		Gm19178	-4.51239	0.000370106	0.0227459
Stat4	1.16291	0.00164305	0.0388421		Igkv1-117	-4.56882	0.00113632	0.0434335
Vmn2r74	1.16134	0.00188985	0.0423494		Tnn	-4.58986	2.83819e-05	0.0045006
Kcnq3	1.15843	0.000562919	0.0207745		Gm19244	-4.6373	0.00124014	0.0462828
Csrnp3	1.13539	0.000247039	0.0123955		Cldn1	-4.93767	0.000115146	0.0117251
Abra	1.13365	0.00180773	0.0412206		Anxa8	-5.00935	0.00126779	0.0466121
Rad54l	1.12747	0.000240414	0.0121344		S100g	-5.01718	0.000530881	0.0278485
Tmem263	1.12566	5.47035e-05	0.00463818		Syne4	-5.05063	0.00111881	0.0433409
Aqp7	1.12544	6.16918e-05	0.00500595		Sec14l2	-5.05096	0.000250657	0.018017
Olfr393	1.08606	0.000400738	0.0169456		Ccl22	-5.11079	6.11919e-11	5.77791e-08
Auts2	1.07506	0.000855948	0.0259571		Cox8b	-5.14586	0.000395658	0.0236199
Klhl15	1.07318	0.000802237	0.0249101		Tbx21	-5.19495	0.000126181	0.0124225
Exosc1	1.04904	3.78968e-05	0.00369592		Shox2	-5.25461	0.000122031	0.0121497
Tdp1	1.0422	0.00206646	0.0447456		Cst7	-5.2697	1.00975e-06	0.000355516
Zfp235	1.02446	0.00101716	0.0288654		Gipr	-5.28083	0.000217214	0.0166829
Homer2	1.0241	0.0011896	0.0317221		Abcg4	-5.30213	8.72542e-05	0.00993313
Olfr459	1.01347	0.000971651	0.02803		Gm12901	-5.329	5.80794e-27	2.41297e-23
Entpd4b	1.01229	0.000327158	0.0149036		Rasgef1a	-5.36367	0.000101511	0.0108695
Ubr4	1.01003	0.000248833	0.0124554		Dnajc6	-5.40473	0.000134514	0.0129965
Rab11fip2	1.00713	0.000364234	0.0159963		Kiss1r	-5.40814	0.000733571	0.0344937
1700024J04Rik	1.00428	0.0004713	0.0184723		Mip	-5.43008	0.000471552	0.0258458
9430038I01Rik	1.00012	0.00235971	0.0480399		Gm18290	-5.5084	0.00031941	0.0207602
Pla2r1	-1.01269	0.000849874	0.0258106		Mzb1	-5.5692	3.76067e-05	0.00558002
Yaf2	-1.01806	0.000600499	0.0213905		Gm31520	-5.57751	0.000112103	0.011594
Calcoco1	-1.01911	2.20017e-05	0.00261167		Ighg2c	-5.59062	0.000165415	0.01456
Ppard	-1.0198	0.000401046	0.0169456		Ube2cbp	-5.59145	0.00133331	0.0480013
Ttll1	-1.02618	0.000446413	0.0180065		1700020A23Rik	-5.6043	0.000954135	0.0396943
Matn2	-1.02947	0.000406344	0.0170456		Gm16570	-5.62779	2.52062e-06	0.000727235
Tctn1	-1.04598	2.44482e-05	0.00270508		Marc1	-5.65519	5.31358e-05	0.00703051
Gm49183	-1.04678	0.000690649	0.022809		Kazald1	-5.72146	9.76775e-06	0.00204955
Zfp865	-1.04849	7.85666e-05	0.00600024		Fpr1	-5.73156	4.10939e-07	0.000185575
Nsmce1	-1.06134	0.00250809	0.0499527		Tmem102	-5.7859	0.00112961	0.043374
Lrp5	-1.06192	5.88412e-08	2.18269e-05		Ffar4	-5.80737	8.66182e-07	0.00032199
Prkag1	-1.06868	0.000106166	0.00700124		Apobec4	-5.81619	0.00130747	0.0476416
Adar	-1.07107	6.35539e-09	3.56812e-06		Dntt	-5.86978	4.29625e-05	0.00611273
Tm2d1	-1.07894	0.000206406	0.0108549		5330417H12Rik	-5.91225	0.000448244	0.0251659
Abca8b	-1.08561	0.000862096	0.0260674		Lancl3	-5.98236	0.000227955	0.0170335
Dnajc18	-1.08607	4.19614e-09	2.49047e-06		Ighv1-55	-5.99908	0.000162918	0.0144628
Slfn1	-1.09116	0.000174362	0.00984312		6330403K07Rik	-6.06449	0.000456355	0.0255522
Gm5108	-1.09386	0.0020057	0.0439887		Cd19	-6.09679	7.22792e-06	0.0017062
Zfp74	-1.09578	0.000254731	0.0126895		Igkv1-110	-6.31928	0.001361	0.0482742
Hist1h3e	-1.10769	0.00234997	0.0479549		Gm3488	-6.37758	0.000796925	0.0358323
Fuca1	-1.11498	1.84033e-09	1.15846e-06		Gm12663	-6.405	3.63282e-05	0.0054291
Dnajb2	-1.12308	0.000928161	0.02718		Obsl1	-6.51995	0.000220839	0.0167024
Vmn1r73	-1.12488	0.00124438	0.0327624		B4galnt4	-6.57144	2.84261e-06	0.000797967
Tbl3	-1.13639	7.83323e-05	0.00600024		Smim6	-6.57502	1.7033e-06	0.000520332
Atp23	-1.13742	0.000259793	0.0128799		Pakap	-6.6941	2.89473e-05	0.00455548
4930430F08Rik	-1.13919	0.000276577	0.0132687		Gm48458	-6.75512	1.29919e-13	2.07601e-10
Lias	-1.13932	0.000162573	0.00951305		Ighv1-72	-6.82083	7.18686e-05	0.00878192
Dedd	-1.14248	0.000535715	0.0201961		Gm48440	-6.88015	3.70109e-10	2.95703e-07
Gm12185	-1.14849	0.000727428	0.0233553		Igkv3-4	-7.28733	0.000271176	0.0185954
Kalrn	-1.15197	0.00180445	0.0411911		Ighv1-64	-8.4444	9.17927e-06	0.00196578
Csf3r	-1.15276	4.70281e-05	0.00426899		Igkv17-127	-8.49595	4.73889e-06	0.00114466
Cfb	-1.15636	5.19381e-05	0.00453324
Smim15	-1.15853	2.58525e-05	0.00284145
BC003965	-1.15881	0.00143949	0.036093
Afap1l1	-1.16153	0.000167825	0.00968397
Zfp598	-1.173	0.000269852	0.0131137
Slc16a10	-1.17852	0.000260701	0.0128942
Eef2kmt	-1.18287	0.000228525	0.0115784
Gsta3	-1.18411	0.000987901	0.0282015
Dph3	-1.18456	0.000257131	0.0127784
Gm2099	-1.20033	5.8876e-07	0.000152879
Sh3gl1	-1.20981	2.44815e-05	0.00270508
Cep78	-1.21858	0.000342367	0.0152395
Tmem170	-1.21957	0.000189551	0.010362
Helq	-1.22218	0.000181938	0.0100784
Aacs	-1.23094	0.00186831	0.0420027
Nudcd3	-1.2376	0.000160932	0.00948284
Bbs9	-1.2407	0.00018459	0.0101711
Clec4n	-1.24492	0.0010599	0.0296329
Gmds	-1.24624	1.29645e-07	4.48852e-05
Mrps5	-1.24674	2.97463e-05	0.00307107
Eno3	-1.25406	0.000893817	0.026754
Pyurf	-1.26511	0.00107033	0.0298444
Ints7	-1.26536	0.000718064	0.0232269
Ss18l1	-1.26688	0.00231931	0.0476076
Zfp870	-1.27189	1.66837e-05	0.00210042
Dock6	-1.27806	0.00213639	0.0454661
Akap5	-1.29247	0.000195564	0.0104702
Ttc41	-1.29415	0.0001423	0.00879764
Tmem110	-1.31552	0.00136562	0.0347932
Tmem82	-1.31852	0.000919678	0.0271756
Zfpl1	-1.32267	5.40714e-07	0.000145873
Tmem208	-1.33971	0.000646349	0.0220867
Slc37a1	-1.34975	0.000592134	0.0213179
Hdac8	-1.35324	0.00114809	0.030973
Tmem38b	-1.38361	0.000203895	0.0108049
Wbp1	-1.38468	0.000988337	0.0282015
Serpina3g	-1.41385	0.000607082	0.0215203
Rmnd5b	-1.41471	4.91782e-05	0.00434318
Narf	-1.42432	0.000545732	0.0204261
Slc25a14	-1.43496	0.00247323	0.0494956
Cog6	-1.43851	0.000935037	0.027242
Gm17137	-1.45502	1.87335e-05	0.00228913
Zfp446	-1.46064	0.000109909	0.00718447
1600014C10Rik	-1.4696	8.32701e-05	0.00624466
Gm15823	-1.47469	0.00136674	0.0347932
Diexf	-1.4862	1.97827e-06	0.000402889
Nrap	-1.48789	0.00095887	0.0277894
Zbtb24	-1.49168	1.16043e-06	0.000264705
Slc38a7	-1.50473	0.00110435	0.0302778
Agrn	-1.5095	2.98098e-05	0.00307107
Arl15	-1.52575	5.22937e-05	0.00454518
Tnfrsf23	-1.52862	0.000998005	0.0284384
Zfp251	-1.53799	0.00217643	0.0459928
Mecr	-1.55002	0.000147187	0.00886236
Timd4	-1.55133	1.9412e-06	0.000399254
Mrpl11	-1.55319	0.00137512	0.0348968
Itgb3bp	-1.56283	1.48431e-07	5.04221e-05
Cd69	-1.56681	1.63477e-05	0.00208338
Spg11	-1.57095	6.18389e-07	0.000156279
Zfp712	-1.58781	0.000665044	0.0225366
Ly6a	-1.59911	4.60716e-07	0.000125927
Rcc1l	-1.63004	0.00186067	0.0419672
Zbtb45	-1.63015	3.5349e-05	0.00348012
Trip10	-1.6317	4.46346e-05	0.00412086
L3mbtl4	-1.64318	0.00218203	0.0460531
Zfp939	-1.64999	0.00206389	0.0447456
Gm49331	-1.65246	0.000275915	0.0132676
Pigv	-1.65547	7.51669e-07	0.000185886
Rbm19	-1.65866	0.000101891	0.00682877
Gm14085	-1.67072	0.000214079	0.0111819
Ppm1l	-1.67213	0.00109442	0.0302778
Ifitm1	-1.67234	0.00144169	0.036093
Thap3	-1.67239	0.000198211	0.0105575
Txnrd2	-1.6822	0.000791532	0.0246884
Cela1	-1.69212	0.000421848	0.0173529
Brf2	-1.71057	0.000347434	0.0153558
Emilin1	-1.72195	8.15414e-09	4.13137e-06
Fchsd1	-1.7348	0.000111919	0.00724264
Aldh3b3	-1.74399	0.00182977	0.0414083
Nck2	-1.78047	0.000162227	0.00951305
Pcx	-1.78443	0.000420821	0.0173529
Cmc2	-1.79899	6.04443e-06	0.00093834
Tgif2	-1.80153	2.74208e-05	0.00296673
Adamts4	-1.81754	0.000978999	0.0280507
Slfn4	-1.84073	2.9942e-12	4.44276e-09
Bco2	-1.84517	0.000539162	0.0202166
Fgf1	-1.85145	0.00200806	0.0439887
Zfp408	-1.85431	1.61212e-05	0.0020672
Spout1	-1.85743	0.000536671	0.0201961
Hist1h3f	-1.86232	0.000411143	0.0171156
AC098880.2	-1.89034	0.00044233	0.0178781
Sigirr	-1.90117	0.00190375	0.0424523
Car7	-1.91715	5.89111e-05	0.00487554
Stk32c	-1.9407	9.84057e-05	0.00681394
Xlr3b	-1.97712	0.000294774	0.0139135
Cd200r2	-1.99485	5.53648e-05	0.00466041
Agap2	-2.00052	0.000312539	0.0144289
Cbx8	-2.00695	0.00135091	0.0344748
Zfp947	-2.01577	2.33881e-05	0.00269912
Zfp622	-2.01656	2.44276e-06	0.000469847
9530077C05Rik	-2.02713	0.000977658	0.0280507
Cd101	-2.0447	0.00040864	0.0170456
Zfp69	-2.0572	6.09959e-05	0.00496889
Ctse	-2.05802	3.32581e-05	0.00332149
Aoc3	-2.0619	0.000225326	0.0114723
Kynu	-2.06322	1.74483e-05	0.00217038
Acad8	-2.06835	1.54134e-08	7.20179e-06
Fam234b	-2.07399	0.000583783	0.021127
Zscan20	-2.08036	7.47373e-06	0.00108707
Ntpcr	-2.08578	0.00078697	0.0246201
Mus81	-2.09177	2.89572e-05	0.00303276
Hsd11b1	-2.10448	0.000275002	0.0132676
Gm18119	-2.11305	0.000401378	0.0169456
AW209491	-2.12711	0.000173829	0.00984312
Trpv3	-2.13152	0.000164351	0.00959008
Slc22a17	-2.1556	9.97613e-05	0.00682877
Mamstr	-2.16553	0.000682089	0.0227862
Zfp72	-2.1917	1.66383e-06	0.000349119
Ms4a1	-2.21791	4.5722e-05	0.00420258
9830107B12Rik	-2.21849	0.00166539	0.0390905
Mapre3	-2.2415	0.000634241	0.0219908
Notch3	-2.26269	0.000465398	0.0183463
Gm15613	-2.27541	0.000837039	0.0256458
Mfsd9	-2.27732	0.000795184	0.0247281
Wnt5a	-2.2791	0.000526366	0.0199529
Gm17849	-2.29052	0.0024895	0.0496299
Arxes2	-2.299	0.000282951	0.0134811
Insl6	-2.33973	0.000662569	0.0225143
Vnn3	-2.35158	0.000569931	0.0208436
Slc4a9	-2.3578	7.49658e-05	0.00581069
Apom	-2.39769	0.00210684	0.0450887
Tshr	-2.40173	0.000610929	0.0216153
Tgtp1	-2.41854	3.40887e-11	3.54063e-08
Casp12	-2.44899	0.00244928	0.0491377
Immp2l	-2.45062	0.00154195	0.0378041
Spx	-2.46551	0.00123547	0.0326104
Clca4c-ps	-2.48845	0.00221455	0.0466088
Gm5898	-2.4933	0.000299027	0.0140219
Gm29394	-2.49901	6.05293e-06	0.00093834
Gm19253	-2.51038	0.00021424	0.0111819
Arhgef26	-2.51143	6.95131e-06	0.00104637
Mfap5	-2.52288	0.000142875	0.00880695
Ifi208	-2.53053	6.43867e-34	6.68752e-30
Olfr958	-2.53108	0.0017186	0.0397933
Adgrg5	-2.53187	5.3971e-10	4.00407e-07
Slc22a4	-2.57722	0.000838585	0.0256553
Cd55	-2.58317	8.63621e-05	0.00638434
Cdca7	-2.58535	0.00110234	0.0302778
Ada	-2.61542	3.45068e-06	0.000613024
Gsdma	-2.65547	7.36423e-05	0.00575102
Tmem101	-2.65833	5.57533e-05	0.00466253
Casq1	-2.6662	0.000888394	0.0266685
Hist1h2bf	-2.67646	0.00027019	0.0131137
Elavl4	-2.709	0.00102792	0.0290517
Abhd3	-2.75196	7.48691e-10	5.18418e-07
L3mbtl1	-2.78642	0.00100658	0.0286434
Zfp300	-2.7957	1.66477e-07	5.40348e-05
Stac3	-2.80564	0.000720262	0.0232329
Wfikkn1	-2.8073	0.000959178	0.0277894
Glyctk	-2.82235	0.00039346	0.0168523
Tac4	-2.84368	0.00231215	0.0476076
Gm12304	-2.84906	0.000845984	0.0257301
Gm13535	-2.85745	8.25005e-05	0.00621813
Gzmb	-2.87063	0.00150478	0.0371686
Gm10282	-2.87593	4.60945e-13	7.97934e-10
Gm14807	-2.88705	8.8147e-06	0.00124563
Tbc1d10c	-2.89001	0.00138339	0.0350453
Esam	-2.9225	3.17838e-05	0.00318959
Lax1	-2.93119	0.000672616	0.0226214
Gm15739	-2.94005	0.000729554	0.0233874
Gnai1	-2.94182	2.00283e-05	0.00241889
Atxn7l2	-2.9844	0.000462856	0.0183463
Olfr190	-2.98862	6.07659e-10	4.35272e-07
Gm8055	-2.99394	0.000626647	0.0218412
Pappa	-3.00462	0.000596816	0.0213451
Rundc3b	-3.01343	0.000438261	0.0177812
Lyrm7	-3.05767	6.82893e-12	9.45715e-09
Klra8	-3.07683	0.001774	0.0406807
Rsph14	-3.0866	0.00109138	0.0302778
Aox4	-3.10514	0.00165093	0.0388421
Zfp956	-3.11792	0.000790166	0.0246829
Gm17324	-3.13672	0.00155966	0.0379376
Dclk2	-3.14001	2.79075e-05	0.00298826
1700003F12Rik	-3.18395	0.00222276	0.0467343
Myl6b	-3.18594	2.2859e-05	0.0026677
Tmem255a	-3.24456	0.00077898	0.0244437
Zfp94	-3.25008	0.000453835	0.0181998
Gm11440	-3.26096	0.00209066	0.0450045
Mmp11	-3.281	0.000718956	0.0232269
Mtfp1	-3.31306	0.000191147	0.0103945
Lysmd2	-3.38098	0.00226885	0.0470038
Gm38697	-3.41843	6.69657e-05	0.0053503
Glrp1	-3.43275	0.00229912	0.0474485
Tssk3	-3.45053	0.00184185	0.0415879
AL732309.1	-3.45296	0.000394554	0.0168644
Reln	-3.48227	0.00149902	0.0370703
Fkbpl	-3.48229	2.98108e-06	0.000556659
Spata46	-3.50446	0.00125303	0.0328556
AL928605.1	-3.52985	0.0020359	0.0442993
Mycl	-3.53435	0.000274288	0.0132676
Phf21b	-3.54792	0.00040734	0.0170456
1700034J05Rik	-3.55738	0.00010409	0.00693032
AC148017.1	-3.56396	0.00012452	0.00791023
Rpl10-ps2	-3.56416	1.16868e-10	1.05552e-07
Gm48458	-3.56808	2.37869e-06	0.000466157
Fgf6	-3.57004	0.00111768	0.0304692
Zfp647	-3.57095	2.1252e-05	0.00253717
Cxxc4	-3.57763	0.00106422	0.0297138
Triqk	-3.5966	8.98469e-07	0.000209707
AC139040.1	-3.62925	0.00157421	0.0381576
Ankrd61	-3.6324	1.1549e-06	0.000264705
Gm6296	-3.65685	0.000193324	0.010435
Acsm3	-3.70612	9.60437e-05	0.00675144
Gm5928	-3.70681	2.85869e-05	0.00301439
Gm47727	-3.71675	0.00230013	0.0474485
Lad1	-3.71705	0.000207967	0.0109093
Gm11212	-3.74394	0.00186358	0.0419872
Cxcl13	-3.77555	0.000461964	0.0183463
Prrt1	-3.79567	0.000436759	0.0177812
Zfp239	-3.8216	0.000405461	0.0170456
Gm26931	-3.82863	0.000483053	0.0187911
Tmem119	-3.82867	0.00117855	0.0314883
Smoc1	-3.84118	0.000776797	0.0244437
Gm8813	-3.8555	0.000475097	0.0185163
Alox15	-3.86303	6.91654e-05	0.00550488
Gm6963	-3.87396	0.0013152	0.0338
Klhl38	-3.88711	0.000928885	0.02718
Ccdc149	-3.89176	0.00186596	0.0419952
Gucy2c	-3.89651	0.000301692	0.0140832
Cfap157	-3.91143	0.00238059	0.0482929
Gm7962	-3.93013	2.20164e-11	2.69028e-08
Bace2	-3.95043	2.61824e-05	0.00286257
Gm8801	-3.96423	0.000176935	0.00992382
AC154443.2	-3.97134	0.00213871	0.0454661
Slc4a10	-3.97792	0.00115066	0.0310021
Gm48691	-3.98928	0.000595634	0.0213451
Slc35c2	-4.00443	2.60112e-11	3.00184e-08
4931440F15Rik	-4.0069	0.000130504	0.00819023
9130213A22Rik	-4.02988	0.00151482	0.0373721
Boll	-4.07883	0.000468347	0.0183912
Npr1	-4.1064	1.07043e-05	0.00149235
Gm2735	-4.11607	0.000340006	0.0152395
Gm10036	-4.14209	3.46764e-19	1.02905e-15
Smim10l2a	-4.16346	7.41174e-09	3.8491e-06
Clu	-4.176	0.000216764	0.011229
Pcsk6	-4.20867	3.12812e-05	0.00318532
Klrb1f	-4.2268	9.38716e-05	0.00667807
Gm16218	-4.25805	0.00010109	0.00682877
Gm5913	-4.26116	2.61931e-06	0.000495704
Eps8l2	-4.29223	0.00203658	0.0442993
Hist1h2ad	-4.31181	0.000426413	0.0174711
Pkhd1l1	-4.32979	8.10901e-05	0.00614775
Ighv6-6	-4.33101	0.00194237	0.0429515
Ufsp1	-4.33554	0.00038767	0.0166386
Fbxo24	-4.34688	0.000110328	0.00718447
Gm8482	-4.3914	0.000253438	0.0126555
Tmprss4	-4.45798	0.000898841	0.0267885
Sytl2	-4.46214	1.19806e-11	1.55546e-08
Gm15352	-4.49279	0.00213049	0.0453914
Rapgef4	-4.57533	1.50492e-07	5.04221e-05
Gm28693	-4.57595	2.43519e-05	0.00270508
Cdkn2a	-4.58241	0.00103652	0.0292152
Rpl36-ps2	-4.58426	1.86709e-05	0.00228913
Gm11969	-4.6051	2.03445e-06	0.000409513
Reep1	-4.66097	0.000374769	0.0162868
Gm28995	-4.68292	0.000378766	0.0163578
Olfr1397-ps1	-4.71009	0.00154982	0.0378313
Krt8	-4.7466	0.00224053	0.0468659
Rarres1	-4.74676	0.000615065	0.0216555
Prg2	-4.76119	0.000732629	0.0234498
Rab44	-4.78453	0.00123391	0.0326104
Gm6542	-4.79057	5.78014e-08	2.18269e-05
Gm8250	-4.79619	1.06914e-08	5.16494e-06
Arx	-4.82393	0.00208543	0.0449384
Fcor	-4.83038	0.00182991	0.0414083
Gm14388	-4.83279	1.14451e-07	4.02963e-05
Gm6440	-4.83626	0.000336098	0.0151647
Gm30155	-4.87861	8.41013e-05	0.0062843
Gm47464	-4.88974	0.000692144	0.0228221
Gm42533	-4.91526	0.00208179	0.0449066
N4bp3	-4.93056	2.12311e-07	6.78515e-05
Erich6	-4.93822	0.000173188	0.00984312
Tekt2	-4.94863	2.98636e-05	0.00307107
Tcrg-C1	-4.95794	0.000100338	0.00682877
Fasl	-4.96114	1.55555e-10	1.29254e-07
Fam131b	-4.98908	0.000695898	0.0228845
Blk	-4.99355	3.66467e-05	0.00359086
Vmn1r4	-5.05221	0.000535518	0.0201961
Golga2	-5.06332	2.05268e-13	3.8764e-10
Gm17956	-5.06721	0.000823465	0.0253796
Gm30708	-5.08322	0.000625892	0.0218412
Gm14382	-5.09722	0.000263891	0.0129901
Gm15782	-5.12025	0.00235008	0.0479549
AC125059.2	-5.14265	9.76366e-05	0.00678329
Gm8000	-5.14907	0.000663301	0.0225143
Anxa8	-5.15408	0.000942157	0.027411
Gm12901	-5.16899	1.39679e-27	9.67183e-24
Spata17	-5.1773	0.00190752	0.0424523
Gm17169	-5.18054	9.49062e-05	0.00670573
Slpi	-5.19191	7.82214e-06	0.00112062
Cd55b	-5.20729	5.42348e-05	0.00462982
Gm10075	-5.26476	0.000605277	0.021493
Slc25a2	-5.296	3.53863e-08	1.53141e-05
Igkv9-120	-5.30391	0.000965833	0.0279044
Igkv6-15	-5.35765	0.0021583	0.0457493
Klrc1	-5.37731	5.46985e-09	3.15625e-06
Igkv10-94	-5.41927	0.000516505	0.0196869
Gm28188	-5.42854	0.000771307	0.0243872
Ighv3-6	-5.43946	0.000145115	0.00881225
Gm12741	-5.44307	0.000599025	0.0213807
Gm15703	-5.47305	0.000702123	0.0229803
Mzb1	-5.51936	0.000177258	0.00992382
Gm11698	-5.52766	1.38277e-06	0.000296127
Sim2	-5.53134	0.00171914	0.0397933
Spaca1	-5.55325	0.00231576	0.0476076
Trib3	-5.57608	2.27758e-05	0.0026677
Avpr1a	-5.61825	0.000105519	0.00698079
Gm7281	-5.65318	0.000268672	0.0131012
Fam110c	-5.66622	0.000461722	0.0183463
Olfr1371	-5.68361	0.000295375	0.0139135
Ptgis	-5.68944	3.14535e-05	0.00318723
Rlbp1	-5.70503	0.00197565	0.0435671
Gm29427	-5.72764	0.000628067	0.021854
C1qtnf5	-5.75368	0.000908599	0.0269633
Gm44911	-5.76004	0.00214056	0.0454661
Gls2	-5.80939	0.00103462	0.0292014
Havcr1	-5.82044	1.64576e-05	0.00208459
Pdia2	-5.84706	1.62218e-06	0.000343852
Slc38a4	-5.85799	0.00177426	0.0406807
Hnf1a	-5.86148	6.5182e-05	0.00524816
Cldn10	-5.87971	1.44528e-10	1.25095e-07
Cd7	-5.88481	1.11577e-05	0.00153496
Hrct1	-5.88824	0.000835424	0.0256341
Gm8203	-5.92894	0.000716283	0.0232269
Slain1	-5.95265	6.52275e-08	2.37714e-05
Pcdhb20	-5.96492	0.00233789	0.0478944
Pla2g2e	-5.9667	0.000845687	0.0257301
Bmp8a	-6.00855	3.88498e-08	1.61721e-05
Lrrc55	-6.0114	0.00164501	0.0388421
Bcas1	-6.01899	0.000722908	0.0232739
Gm44011	-6.04221	2.37469e-05	0.00270508
Gm18787	-6.07636	0.000705854	0.0230082
4930451G09Rik	-6.08531	3.17515e-05	0.00318959
Nxph1	-6.08747	0.00139079	0.0350617
Gm3619	-6.09689	2.41728e-07	7.38442e-05
Tmem190	-6.13819	0.000407826	0.0170456
Dgki	-6.15226	0.000101227	0.00682877
Gm9974	-6.16643	1.15978e-05	0.001585
Chrm4	-6.2931	0.00206787	0.0447456
Rag1	-6.30155	0.000300427	0.0140558
Clic6	-6.31637	1.36455e-06	0.000295269
Igkv3-5	-6.33022	0.000466779	0.0183644
Ankrd34a	-6.34573	0.000177697	0.00992382
Gm48440	-6.36161	8.84877e-09	4.37656e-06
Bspry	-6.36767	1.81458e-06	0.000376942
Igkv6-20	-6.3713	0.000718307	0.0232269
Lancl3	-6.39627	9.08743e-05	0.00657746
Heyl	-6.40821	0.000144287	0.00881225
Nat8f1	-6.49714	1.5054e-05	0.00196067
Gm20784	-6.51409	5.19331e-05	0.00453324
Bik	-6.5598	2.33383e-05	0.00269912
Pou2af1	-6.60456	4.76969e-08	1.83483e-05
Itm2a	-6.67833	6.82871e-06	0.00103542
Adgrf1	-6.68818	4.46121e-06	0.000757081
Gm48456	-6.72369	2.99706e-11	3.27673e-08
Slc39a4	-6.7451	6.24426e-07	0.000156279
Ighv1-78	-6.75225	7.64937e-05	0.0058852
Slc9a2	-6.80754	0.0006264	0.0218412
Gm10037	-6.83201	4.60005e-05	0.00420956
Serpinb1c	-6.88339	0.00228077	0.0471896
Zfp819	-6.89024	0.000196987	0.0105193
Nkain1	-6.97455	5.71437e-07	0.000152185
Tmem45a	-6.97552	4.48279e-06	0.000757081
Ighv6-3	-7.10072	7.5832e-05	0.00585598
Afp	-7.12925	8.82852e-05	0.00645756
Ly6i	-7.13455	5.83995e-07	0.000152879
Lrguk	-7.17577	6.71087e-06	0.00102504
Lrch2	-7.24241	3.5133e-06	0.000618489
Ighv8-5	-7.28413	0.00110248	0.0302778
Gm45837	-7.34477	5.31651e-06	0.000849537
Klra7	-7.38927	2.31007e-07	7.24884e-05
Gja4	-7.41016	0.00104244	0.029322
Gm9797	-7.64194	2.43062e-05	0.00270508
Efhd1	-7.70594	1.56345e-07	5.15517e-05
Igkv8-24	-7.88914	4.71298e-06	0.000783223
Pdxp	-8.22151	2.338e-07	7.24884e-05
Zxda	-8.37055	7.24814e-05	0.00568172
Gm15429	-8.51257	0.000160365	0.00948284
