# Supplementary material for: Inhibiting LXRα phosphorylation in hematopoietic cells reduces inflammation and attenuates atherosclerosis and obesity in mice
Source: Commun Biol. 2021 Mar 26;4:420. doi: 10.1038/s42003-021-01925-5 (PMC7997930; doi:10.1038/s42003-021-01925-5)
Supplement: Supplementary file 7 — Supplementary Data 5 [file 42003_2021_1925_MOESM7_ESM.xlsx]

## Sheet: Sheet1
Supplementary Data 5: Genes differentially expressed in pWAT T cells from LXRα WT and S196A
pWAT T cells S196A vs WT
gene	logFC	PValue	FDR
Gm28439	10.4285	3.90527e-10	2.12187e-07		log2FC < -1 OR log2FC > 1
Igkv6-14	9.51394	0.000343261	0.00861179		FDR <= 0.05
Gm20708	9.26909	8.58973e-06	0.000590843
Ighv3-1	9.06704	0.000305722	0.00790879
Gm13835	8.75031	0.000863551	0.0158556
Igkv14-130	8.52549	3.73708e-05	0.00176432
Ighv1-84	8.4192	0.00107725	0.0184024
Gabra4	8.34473	0.00126123	0.0204391
Gm21742	8.34257	1.15002e-11	1.32719e-08
Gm336	8.18049	8.14845e-05	0.00309448
Gm43459	7.88848	0.0032855	0.0395421
Cabcoco1	7.85526	0.000523591	0.0113771
Rpl10a-ps1	7.83988	0.00322534	0.0391143
Ighv1-31	7.81943	0.000698965	0.0136848
Ighv1-36	7.76418	0.00116828	0.019483
Gm45315	7.70303	0.000981708	0.0172969
Gm5884	7.66066	0.000170962	0.00524579
Ighv5-9	7.65781	0.00341398	0.0405713
Gucy1b2	7.56997	0.000657061	0.0131621
Cyp4f40	7.47386	0.00169875	0.0250982
Igkv12-38	7.30518	0.000433992	0.010073
Fam24b	7.29817	0.000998479	0.0175052
Nrn1l	7.22809	0.000939691	0.0168423
Ighv1-5	7.21202	0.00128204	0.0206448
B4galt2	7.06891	3.93553e-08	9.61798e-06
Vmn2r118	7.05637	0.000502609	0.0111074
Sox6	7.0483	0.00221293	0.0303026
Gm3739	7.04717	0.00331514	0.0397837
Ighv1-85	6.94973	0.000737137	0.0142442
Gm13283	6.82119	0.00123904	0.0202667
Vstm4	6.79037	0.000390949	0.00937708
Tmed6	6.74885	0.00125634	0.0204236
Stk32b	6.72033	4.33824e-05	0.0019464
Nyap1	6.68712	0.00183086	0.0263383
Pkd1l2	6.66838	2.39693e-05	0.00129463
Gm9522	6.56962	0.00183805	0.0263686
Ighv1-43	6.55076	0.00125691	0.0204236
Spaca1	6.53728	0.0035851	0.0419332
Aoc1	6.52929	0.000442094	0.0102268
Slc8a2	6.52443	0.00141325	0.0220899
Gm6505	6.3927	0.00391804	0.044068
5033423K11Rik	6.37886	0.00361144	0.0421187
Foxc2	6.36583	0.000246301	0.006741
Gdf9	6.35086	2.65885e-05	0.00139476
Gm9710	6.34602	0.00168487	0.024982
Slitrk6	6.34109	0.0033332	0.0398267
Ighv11-2	6.3353	7.20953e-05	0.00283643
Lrrc34	6.31329	6.77896e-05	0.00269769
Ighv1-4	6.28162	0.000354249	0.00879189
Ighv14-2	6.27198	0.000685784	0.0135416
Gm29427	6.2456	0.00206192	0.0286666
Efhd1	6.23618	0.000279944	0.0074269
Ighv6-4	6.10322	0.00409655	0.0451722
Igkv13-84	6.08074	0.00349861	0.0412701
Gm21451	6.07887	6.26388e-05	0.00255136
5730596B20Rik	5.94384	0.00156003	0.0237054
Emid1	5.88778	0.00313403	0.038251
Gm3164	5.87308	0.000227889	0.0063972
Trav6d-7	5.86083	5.53347e-05	0.00232686
Trav6n-7	5.86083	5.53347e-05	0.00232686
Inha	5.83513	0.00207576	0.0287657
Ighv1-75	5.82795	0.000587921	0.0123362
Mettl18	5.82732	0.000178337	0.00538048
Car11	5.77384	0.00173529	0.0254931
Speer1	5.7629	0.00234544	0.0316331
Pitx2	5.75716	0.00171894	0.0252886
Gm9520	5.7404	0.00056083	0.0119122
Pla2g4b	5.72966	1.43101e-05	0.00089001
Tmprss6	5.7239	0.00124893	0.0203787
Spin4	5.68949	0.000451143	0.0103668
Ambp	5.68797	0.00374418	0.0429312
Gm48248	5.66071	0.00190037	0.0270571
Slc5a10	5.66031	0.00148271	0.0228279
Lrp3	5.63654	0.00169291	0.0250476
Bfsp1	5.62539	0.000113293	0.00397539
Mid1-ps1	5.59172	0.000353865	0.00879189
Gm5738	5.56146	0.00221815	0.0303341
Cyp2j6	5.54722	3.71259e-06	0.000308956
Gm20878	5.50142	0.00174009	0.0255455
Ighv1-58	5.482	0.00141874	0.0221083
Traj41	5.39342	0.00125929	0.0204369
Map3k7cl	5.39319	0.00195564	0.0276174
4933424G06Rik	5.38495	0.00231898	0.031362
Trbv12-1	5.35464	0.00330881	0.0397306
Igkv1-88	5.34519	0.00016371	0.00512932
Olfr1373	5.33712	4.22503e-05	0.0019163
AC131692.1	5.31391	0.00455876	0.0485933
Rpl31-ps5	5.30841	0.0033264	0.0398267
Gm37097	5.30611	0.00042578	0.00992394
Srpx2	5.21587	0.00452952	0.048426
Vtn	5.1939	0.00309454	0.0381037
Gm8857	5.17114	0.00310792	0.0381115
Methig1	5.1562	0.000162001	0.00512311
Gpc3	5.14978	9.7725e-09	3.27426e-06
Ighv1-50	5.14261	9.08253e-05	0.00336313
Gpat2	5.13044	0.000171678	0.00525222
Sdc2	5.11902	3.58141e-06	0.000301201
A530016L24Rik	5.10872	0.00190471	0.0270731
Cyp39a1	5.07067	0.00238153	0.0318555
Unc45b	5.05928	0.00062255	0.0128551
Opn1sw	5.04849	0.000100769	0.00363844
Trav12-1	5.04788	0.00359959	0.0420553
Trav7-3	5.04544	0.00127245	0.0205541
Lurap1l	5.01239	0.000694601	0.0136251
Mrgprx1	5.00779	0.00169117	0.0250396
Mrap	5.00654	0.000224616	0.00634824
Cfi	4.99852	0.00403713	0.0448707
Ighv9-3	4.99818	7.39379e-06	0.000522419
Trav19	4.98503	0.00412491	0.0453866
Sstr4	4.98173	0.00301596	0.0375602
Fam166b	4.97588	0.00311477	0.0381504
Zcwpw2	4.91718	0.0023959	0.0319653
Tm4sf20	4.91537	0.000199123	0.00585889
Hist1h2aj	4.87667	0.00306305	0.037917
Kcnmb3	4.85646	0.00095364	0.0169744
Phf24	4.85178	2.6919e-05	0.00140854
Nhlrc1	4.84115	0.00454668	0.0485345
Trav7-1	4.76513	0.00181257	0.0262587
Pcdhga4	4.75248	0.00156111	0.0237054
Fam205a2	4.73495	0.00111296	0.0188131
Hey1	4.70061	0.000731625	0.0141905
Ighv5-6	4.69337	0.000401987	0.00952165
Fam205a3	4.68733	0.000841085	0.0155577
Trmt112-ps2	4.64062	0.00402206	0.0447751
Trav7d-3	4.62707	0.00137775	0.0217293
Igkv5-39	4.61257	2.41414e-06	0.000219952
Gstm2	4.59876	2.56326e-05	0.0013653
Kcnh6	4.59402	0.000173455	0.00529879
C1qtnf9	4.57403	0.00023352	0.00648705
Tbx2	4.51016	0.00197297	0.0277297
Cpxm1	4.41303	3.17766e-05	0.00156792
Zdbf2	4.41066	0.00201577	0.0281409
Trav15-2-dv6-2	4.41061	0.00288838	0.0364522
Gm8463	4.38377	0.00380679	0.0432359
Gpr161	4.35083	0.000683794	0.013523
Cela1	4.32597	3.44282e-07	5.22027e-05
Gm11980	4.32499	0.00369829	0.0426629
Gm8922	4.31038	0.000956053	0.0169744
Gm15172	4.3045	0.00327598	0.0394732
Trp53tg5	4.29285	0.00262411	0.0341118
Traj53	4.25122	2.30486e-05	0.00125997
Plvap	4.23062	0.00221529	0.030315
Zfp354c	4.23057	2.41167e-06	0.000219952
Arv1	4.20714	0.000226344	0.00637301
Rxfp4	4.19217	7.54071e-05	0.00292791
Klhl13	4.17242	1.04279e-07	2.0137e-05
Dnm1	4.16358	1.91178e-06	0.000183011
Rgs13	4.15798	0.000892493	0.0162345
Mcpt-ps1	4.15636	0.000220699	0.00626554
Cidec	4.1288	0.00187675	0.0267759
Fam83e	4.12778	0.00207392	0.0287593
Siah3	4.07353	0.00130813	0.0209674
Znrd1as	4.05646	1.614e-06	0.000162756
Cped1	4.0502	2.09825e-12	3.96245e-09
Tspan12	4.04667	0.000142505	0.0047213
Gm8538	4.04285	0.00309812	0.0381037
Ramp2	4.03682	0.000167008	0.00519351
Ebf3	4.03503	6.79975e-08	1.5264e-05
Id4	4.01858	0.000741162	0.0142785
Myl6b	4.00887	3.71824e-06	0.000308956
3110070M22Rik	3.99045	0.000637374	0.0130123
Nepn	3.98332	0.00274415	0.0350434
Kcnj1	3.97714	0.000154205	0.00496636
Mgam	3.96127	0.000444262	0.0102655
Lama3	3.94421	0.00131491	0.0210274
Gm49258	3.94217	0.00235631	0.0317018
Slc9a3	3.93954	0.00200429	0.0280749
Rbpms2	3.93753	0.00127947	0.0206195
Itgad	3.93428	9.47897e-05	0.00346667
Gm10087	3.93176	0.00333407	0.0398267
Srpx	3.92643	0.00119844	0.0198368
Rsph14	3.92448	0.000655711	0.0131478
Zfa-ps	3.89885	0.000420695	0.00988585
Prrt1	3.88912	0.000704496	0.0137672
Ighv1-25	3.88887	0.00113782	0.019089
Pls1	3.87485	1.13261e-05	0.000739862
Fam171b	3.86636	2.31741e-05	0.00126351
Gabra3	3.84022	0.00381845	0.0433446
Zdhhc24	3.83063	0.000366278	0.00900436
Nrg4	3.82964	6.74817e-07	8.394e-05
Gm49435	3.82521	0.00187826	0.0267791
Smok2b	3.82312	2.75445e-05	0.00141533
Klra8	3.78825	7.57458e-07	9.25569e-05
Gm6733	3.78514	0.000524983	0.0113785
Gm16867	3.77196	1.35885e-11	1.48565e-08
Maob	3.74819	0.0038643	0.0436741
March9	3.6904	0.00355183	0.0416613
Zik1	3.66721	0.000332674	0.0084071
Zfp383	3.66262	0.000856307	0.0157556
Mxra8	3.65863	0.00028978	0.00759593
Gm29721	3.64819	0.00175508	0.0256749
Ptger3	3.62096	0.000489904	0.0109428
Tmprss11f	3.61984	0.00165645	0.0246663
Cftr	3.60975	1.47425e-05	0.000908284
Phyhipl	3.59384	0.000180134	0.00541523
Slco1b2	3.56805	0.00277869	0.035347
Il4	3.54021	0.0029395	0.0368957
Col5a1	3.52197	6.71437e-05	0.00268743
Ephx2	3.51435	0.0027573	0.0351826
G0s2	3.50636	0.00244816	0.0324127
Olfr569	3.50548	0.000510101	0.0111894
Nrgn	3.49604	0.00186686	0.0266698
Gm11926	3.48042	0.00369755	0.0426629
Klra14-ps	3.47147	0.00415939	0.0456193
Gm3443	3.45868	4.56203e-07	6.4909e-05
Gm6612	3.44842	0.00170668	0.0251796
Ppp1r13l	3.43876	0.00436458	0.0474191
Wtip	3.43344	0.00221146	0.0303026
Ajm1	3.42988	0.00236044	0.0317094
Dlx3	3.40663	0.00047497	0.0107479
Mfsd6l	3.38273	0.00469674	0.0496769
Gm49196	3.35817	0.000421947	0.00989181
Majin	3.35612	0.00200566	0.0280752
Gm21748	3.33732	1.04694e-07	2.0137e-05
Gm21860	3.33732	1.04694e-07	2.0137e-05
Gm47834	3.31402	0.0032152	0.0390581
Dok4	3.31347	0.00158775	0.0240572
Trarg1	3.3114	1.42197e-05	0.000887048
Epop	3.29386	0.000540354	0.0116199
Sgtb	3.28924	1.85512e-05	0.00106161
Gm527	3.2636	0.00065211	0.013132
Gm48937	3.26288	0.00124944	0.0203787
Stac3	3.25729	0.000781123	0.0148185
BC085271	3.25276	0.00238859	0.0319044
Orm1	3.25241	0.00145476	0.0225352
Slc10a6	3.24427	7.42196e-06	0.000522631
Acod1	3.21737	4.05733e-08	9.80034e-06
Fhod3	3.20862	0.00447238	0.0480625
Serpinb9b	3.18569	0.000353796	0.00879189
Adamts14	3.18355	0.0033007	0.0396791
Sema3c	3.17884	0.000273663	0.0072882
Peli3	3.16854	0.00170516	0.0251751
Gm28356	3.13891	0.00404615	0.0449126
Arl4d	3.11602	3.9107e-05	0.00181738
Ccr3	3.07614	0.00242701	0.0322148
Ptch2	3.07208	0.00356772	0.041824
Gm8989	3.06735	0.000246674	0.00674232
Rhoj	3.06372	2.51988e-05	0.0013526
Fpr2	3.06328	0.000622392	0.0128551
Gm12584	3.05203	0.000651168	0.013132
Gm5157	3.0372	0.00376459	0.0429864
1700020D05Rik	3.03718	0.00017846	0.00538048
Col6a5	3.03526	2.69467e-06	0.000240242
Pcp2	3.02785	0.00036189	0.00892648
Stfa2l1	3.02735	0.0010554	0.0182242
Fbxo41	3.02594	0.00395291	0.0443216
Srgap1	3.01035	0.000620993	0.0128551
Tspan17	3.0059	3.37748e-06	0.000286369
Olfr1181	3.00478	0.00448676	0.0481671
Prkcz2	3.00221	0.00352174	0.041453
Tmod1	2.99359	8.44555e-07	9.85615e-05
Olfr752-ps1	2.98208	0.0035802	0.0418995
Acvr1c	2.98137	0.00204205	0.0284313
Timp4	2.97706	0.000623279	0.0128574
Mlf1	2.9758	0.00207006	0.0287442
Rims3	2.94027	0.000603166	0.0125925
Rbp7	2.93934	0.00380214	0.0432167
Zfp804a	2.93932	0.000506222	0.0111514
Gm9392	2.93664	0.000890158	0.0162062
Gm3435	2.93616	0.00159011	0.024063
Lin7a	2.90421	0.000283846	0.00749217
Atp2a1	2.90353	0.00294312	0.0368965
Cfhr2	2.86135	0.00138346	0.0217641
Gm15711	2.85517	0.00021716	0.00620504
Vgll3	2.85328	3.77038e-05	0.00177199
Gm15807	2.84967	0.000413597	0.00976324
Tdrkh	2.84282	0.000396856	0.00944749
Abca13	2.83832	0.0043962	0.0476641
Olfr1382	2.82731	0.000122399	0.00423767
Gm49430	2.82631	0.00108652	0.0185154
Zfyve9	2.81936	5.44217e-06	0.000420261
Plekhh3	2.81639	0.00240249	0.0320327
Igkv4-91	2.81434	0.0036644	0.0425062
Myl4	2.80913	0.00451187	0.0483119
Cntnap1	2.79753	0.00332667	0.0398267
Gm2214	2.7898	0.00134047	0.021305
Gm44331	2.78895	0.00372725	0.0428479
Csf2	2.78633	0.00353292	0.0415098
4930442H23Rik	2.77067	0.000319193	0.00815572
Calca	2.75743	0.000940979	0.0168508
Mmp2	2.75266	0.000394179	0.00941182
Oplah	2.74589	0.000270975	0.00724449
Ldb2	2.74488	0.00123398	0.0202317
Olfr967	2.74277	0.000621841	0.0128551
Tmtc1	2.74224	0.000901204	0.0163215
Gm4724	2.7302	0.00375567	0.0429864
Gm10800	2.71981	1.93121e-05	0.00109311
Tpsb2	2.71667	0.000819355	0.0153024
Pcbp4	2.70774	0.00395359	0.0443216
Tmem186	2.70297	0.00211469	0.0291689
Angpt1	2.66598	0.00101425	0.0176902
Hydin	2.6612	0.0032623	0.0394228
Erich5	2.65257	7.85528e-05	0.00299959
Nrn1	2.64513	0.000539931	0.0116199
Trbv19	2.64443	0.00439729	0.0476641
B3galt5	2.64231	0.000168909	0.00523024
Gm48035	2.64003	0.00428994	0.0468286
Zfp683	2.63808	0.00214652	0.0295101
Trav12-2	2.61534	0.00427964	0.0467653
Kif5c	2.60409	3.90829e-08	9.61798e-06
BC024063	2.57867	0.000897658	0.0162856
Cpn2	2.5743	0.000458488	0.0104776
Ccl11	2.57373	6.20524e-05	0.00254031
Mid1	2.56747	1.87615e-38	3.89734e-34
Arhgef26	2.56563	7.37394e-05	0.00288472
Wfikkn1	2.53229	0.0044565	0.0480161
Rangrf	2.53154	0.000226413	0.00637301
Mief2	2.52503	0.000709264	0.0138343
Ift74	2.51907	2.71236e-05	0.00140859
Tmem237	2.51738	0.0024159	0.0321331
Lamb2	2.51286	0.00333349	0.0398267
Trbv4	2.50777	0.00255458	0.0335226
Rab3a	2.50685	0.00269277	0.034644
C4bp	2.49892	8.03764e-06	0.000560288
Rida	2.49109	0.000967264	0.0171004
Gm6855	2.48961	0.00405609	0.0449185
C7	2.48547	0.000308241	0.00795414
Dach2	2.47845	0.00335713	0.0400101
Spats2	2.47532	0.00324273	0.0393006
Pdgfra	2.45801	0.000880878	0.0160849
Slc46a1	2.4502	0.00384897	0.043572
Cyp4b1	2.44695	0.00180109	0.0261636
Chd5	2.43915	0.000395764	0.00943881
Mpdz	2.43287	0.00270355	0.0347031
Ift81	2.42667	0.00195417	0.0276174
Slc2a8	2.42424	6.61871e-05	0.0026739
Shank2	2.41873	0.00120206	0.0198651
C1ra	2.40227	1.78507e-06	0.000178275
Lrrc51	2.3996	0.000328508	0.00833224
Hp	2.38268	0.00302245	0.0375986
Dclk1	2.37439	0.000397758	0.00944754
Chst1	2.37154	0.000163385	0.00512887
Mfap3l	2.36365	0.000351065	0.00874421
Olfr896-ps1	2.35494	0.0039606	0.0443604
Sult1e1	2.33977	0.00210223	0.0290744
Tmem204	2.33813	0.000476914	0.0107684
Grin3a	2.33659	0.00313297	0.038251
Gm47283	2.33322	1.62809e-13	6.76407e-10
Olfr1467	2.32898	0.000357074	0.00883507
Mgst1	2.32119	1.50675e-05	0.000909873
Alg10b	2.30718	1.03697e-13	5.38523e-10
Ppm1j	2.30622	0.000687354	0.0135484
Hoxc8	2.29497	0.00147848	0.0227896
Pygo1	2.27929	0.000944556	0.0169003
Slc44a3	2.27764	0.00292287	0.0367535
Zfp628	2.27185	0.00267901	0.0345445
Trbv13-2	2.25773	0.000288403	0.00757395
Olfr370	2.2561	4.32749e-05	0.00194578
Ang	2.25537	3.47889e-05	0.0016711
Traj23	2.24957	0.00414441	0.0455272
Klrg2	2.24195	0.000202608	0.00591578
Sh2d1a	2.23924	3.76974e-05	0.00177199
Fut2	2.21062	0.00167478	0.0249035
Ccdc152	2.20281	3.78496e-05	0.00177483
Gpr63	2.2019	0.000252349	0.00685234
Dus4l	2.19375	0.00103394	0.0179499
Zfp747	2.16945	6.21227e-05	0.00254031
Klrc1	2.16016	3.77718e-06	0.000311362
Adamts4	2.15911	0.00111468	0.0188248
Nr2f2	2.15658	0.000197663	0.0058242
Rpl17-ps8	2.15206	0.00406126	0.0449225
Nebl	2.14178	0.00180894	0.0262587
Olfr461	2.13096	0.00123645	0.0202442
Abcc9	2.1081	0.000162771	0.00512311
Zfyve28	2.10237	6.12885e-08	1.41461e-05
Iglc1	2.08615	0.00102029	0.0177508
Tm4sf1	2.07752	0.00388719	0.0438381
Cd40lg	2.07114	0.00302266	0.0375986
Gm21994	2.06337	0.0023649	0.0317148
Klhl8	2.05975	0.0001834	0.00548169
Prkcz	2.05903	8.36287e-05	0.00316433
Mturn	2.05365	0.00243753	0.0323339
Aspn	2.0519	0.00196055	0.0276299
Rnf125	2.03349	0.00148464	0.0228279
Camk2b	2.03152	0.00132232	0.0210649
Spry2	2.02639	0.000248089	0.0067632
Dcst1	2.02544	0.00022931	0.00642843
Spef2	2.01665	0.00396345	0.0443604
3300002I08Rik	1.99236	0.000553427	0.0118032
Fdx1	1.95984	0.000137619	0.00463333
Lamc2	1.95805	0.00236179	0.0317094
Abi3bp	1.95604	0.00407644	0.0450554
Steap4	1.9547	0.000391232	0.00937708
Olfr54	1.94753	0.0025497	0.0334797
Thsd7b	1.94608	3.86551e-05	0.00180446
Slc27a4	1.94182	0.0026555	0.0343692
Olfr488	1.93611	0.000521401	0.0113533
Insig2	1.9228	4.04872e-07	5.88141e-05
Atp1b1	1.91961	0.000374328	0.00913738
Slc25a14	1.90788	0.000822949	0.0153319
5730409E04Rik	1.90347	0.000201846	0.00591389
Cd5	1.90326	0.000149112	0.00485449
Trim13	1.89637	2.5811e-05	0.00136763
Gm12036	1.88124	0.00137972	0.0217293
Gm5415	1.87318	0.000111349	0.00391379
1700037C18Rik	1.87065	0.0030752	0.0379567
Olfr1258	1.87038	0.000258249	0.00697608
Gm20796	1.86202	0.000376151	0.00917112
Neurl2	1.86152	0.000618575	0.0128368
Pde3a	1.85312	7.76012e-05	0.00297419
Fam184a	1.84749	1.49537e-05	0.000908284
Ncald	1.84526	1.83017e-05	0.00105022
Ier5l	1.8426	4.93654e-07	6.92883e-05
Olfr704	1.83167	0.00109316	0.0185676
Cysltr2	1.82355	3.56205e-05	0.00169323
Rflnb	1.82327	0.000120629	0.00419736
Nectin3	1.82233	0.000815255	0.0152705
Igsf3	1.82118	0.000105636	0.00375107
Scn7a	1.81511	0.000498695	0.0110559
Tex2	1.81504	7.62676e-09	2.64051e-06
Slc40a1	1.80751	1.46833e-05	0.000907785
Vmn1r19	1.80315	0.00334438	0.039904
Gpr174	1.80266	0.000327326	0.0083124
Vps37b	1.80196	3.46869e-05	0.0016711
Cxcl5	1.78611	0.000506789	0.011152
Ncam2	1.77684	0.00300897	0.0375408
Tmc2	1.77198	0.00178313	0.0259754
Vmn2r83	1.76884	0.00200769	0.0280846
Eomes	1.76225	5.09909e-07	6.96865e-05
Prkg2	1.75365	0.00106658	0.018322
Srcin1	1.7519	0.00126139	0.0204391
Slc15a2	1.74802	4.29876e-05	0.00193705
Dmrta1	1.73852	0.000158837	0.00506389
Kcnb1	1.73716	0.00261589	0.0340711
Bcl6b	1.73501	0.0044539	0.0480161
Fam135a	1.73389	0.000426137	0.00992394
Paxx	1.712	0.00182177	0.0262853
Olfr104-ps	1.70299	0.00133988	0.021305
Plcxd2	1.65775	0.000268966	0.00720933
Zfand2b	1.65175	0.000214924	0.0061581
Gm17374	1.65167	0.000938085	0.016828
Nckap1	1.64418	0.0021435	0.0294881
Hsd17b7	1.63205	0.000208595	0.00605188
Meaf6	1.63089	0.000158281	0.00506389
Rps6kl1	1.62532	0.00432032	0.0470613
Ryk	1.62042	0.00068932	0.0135727
Gm14659	1.61019	7.03847e-06	0.000507674
Fam110b	1.60546	0.000819887	0.0153024
Prlr	1.60342	9.19095e-05	0.00339148
Erf	1.60316	0.000401863	0.00952165
Tecr	1.60141	2.70249e-05	0.00140859
Sytl2	1.59051	0.000937887	0.016828
Icos	1.57751	0.00178681	0.0259926
Crem	1.57496	6.78e-08	1.5264e-05
Sgms2	1.56859	0.00283641	0.0359712
Zfp938	1.56837	0.00366425	0.0425062
Prrg1	1.56606	0.00013953	0.00468249
Tnfrsf9	1.55733	0.00160105	0.0241449
Rgsl1	1.5561	0.000120964	0.00420199
Akap12	1.55159	0.000894716	0.0162607
Sv2c	1.54562	0.000336713	0.00848853
Gprin3	1.54456	0.00279842	0.0355545
D16Ertd472e	1.5427	3.96108e-05	0.00182901
Bean1	1.54122	0.000494263	0.0109928
Iigp1	1.54044	5.92974e-11	4.39923e-08
Slc2a4rg-ps	1.53525	0.00353228	0.0415098
Slamf1	1.53376	0.00106624	0.018322
Numbl	1.52484	0.000226277	0.00637301
Abca4	1.51597	0.00149968	0.0229571
Zmym1	1.51136	0.00099804	0.0175052
Pisd-ps1	1.50741	0.00375843	0.0429864
Itga2	1.5026	0.00430077	0.0468976
Dok6	1.5015	0.00165173	0.02462
Rnase4	1.49322	0.000397949	0.00944754
Fam189b	1.4916	0.000103279	0.00369264
Zc3hav1l	1.48694	0.00385272	0.0435908
Acss2	1.47761	0.000772304	0.0147122
Selenon	1.46772	1.22294e-05	0.000779267
Epb41l5	1.46142	0.00015603	0.00500188
Olfr239	1.45148	0.00132232	0.0210649
Clec4d	1.45045	0.000640129	0.0130123
Sccpdh	1.44849	0.000760792	0.0145658
Csf3r	1.44292	1.30655e-05	0.000819968
Tbc1d30	1.44263	0.00285556	0.0361699
Bcl11b	1.43396	0.000998587	0.0175052
Tgtp2	1.42924	1.42041e-07	2.63448e-05
Adgrf5	1.425	0.00340971	0.0405437
Epas1	1.42271	7.07945e-05	0.00279584
Gm6710	1.41811	0.00238431	0.0318721
Rora	1.41715	1.32632e-06	0.000140462
Ubash3a	1.41484	2.05529e-08	5.76954e-06
Large1	1.41175	5.29833e-05	0.00225194
Cavin2	1.41006	0.00366479	0.0425062
Olfr295	1.40834	0.00158704	0.0240572
H2-Ke6	1.40129	0.00164221	0.0245338
Mea1	1.39947	0.000234279	0.00649758
Il2rb	1.39898	0.00212202	0.0292506
Tmem91	1.39837	0.000209782	0.00607037
Cd3g	1.39534	0.000382859	0.00926938
Bpifc	1.39015	0.00230928	0.0312512
Ifng	1.38282	0.00354547	0.0416102
Cd27	1.37794	0.00193728	0.0274697
Hist4h4	1.36878	0.000219065	0.00624229
4930522L14Rik	1.36839	0.000748334	0.0143914
Psmd10	1.36572	0.00371932	0.0427905
Rpgrip1l	1.36068	0.000543802	0.0116788
Ly96	1.35945	0.00314761	0.0383742
Aqp7	1.35708	3.42351e-05	0.00166015
Dusp18	1.34953	0.000168913	0.00523024
Cxcr2	1.34892	6.1472e-05	0.00252363
Abcb9	1.34711	0.0037784	0.0430784
Slc12a2	1.34112	0.00039137	0.00937708
Gabpb1	1.33602	2.76351e-06	0.000245327
Gstm1	1.33524	0.000105293	0.0037453
Zfp12	1.32159	0.000559782	0.0119021
Cpm	1.31302	0.00264708	0.0343223
Cd28	1.30079	0.000505524	0.0111478
Dennd2d	1.29862	0.000140263	0.00469703
Cwc25	1.29846	7.4438e-08	1.59412e-05
Olfr1431	1.29461	0.00374425	0.0429312
Gimap1	1.29401	0.000900713	0.0163215
Zfp40	1.29107	0.000479871	0.0108234
Dnajc15	1.28831	0.00164315	0.0245338
Gm1043	1.28485	0.00349735	0.0412701
Retsat	1.28374	8.95625e-06	0.000608001
Dlc1	1.28223	0.00111945	0.0188714
Cd3d	1.28068	6.66017e-05	0.00267533
Cd59a	1.27936	0.00370709	0.0427107
Chic1	1.27782	9.70634e-05	0.00353117
Il18rap	1.27537	2.70822e-05	0.00140859
Adgrl4	1.26903	0.00210727	0.0291052
Pdik1l	1.2659	0.000314452	0.00806705
Gm19220	1.26545	0.00129053	0.0207334
Nalcn	1.26193	0.00235375	0.0316878
Zfp672	1.25844	0.00123015	0.0202008
Tmem199	1.25835	0.00404955	0.0449126
Fam102a	1.2572	0.00452428	0.0483949
Carnmt1	1.25617	0.00271892	0.0348213
4930469K13Rik	1.25509	0.000627619	0.0129135
Trp53inp1	1.25284	2.19576e-06	0.00020454
Cog7	1.25246	0.000492301	0.0109727
Rrad	1.25139	0.00414317	0.0455272
Cldn34c1	1.2506	0.00143896	0.0223351
Il18r1	1.24606	0.000176673	0.00535847
Gle1	1.2448	0.00403535	0.0448707
Zfp949	1.23705	0.000222704	0.00630277
Jmy	1.23593	1.51169e-07	2.7546e-05
Ndufb5	1.23383	0.000683056	0.013523
Gm35339	1.23097	0.000212914	0.00611364
Zxdc	1.22673	0.00183379	0.0263439
Gm21833	1.22671	0.00228935	0.0310373
Gimap4	1.22608	0.0040542	0.0449185
Gm3953	1.22256	0.00407977	0.0450554
Tpk1	1.21417	2.91146e-06	0.000253053
Igtp	1.21259	3.296e-05	0.00160741
Pp2d1	1.21214	0.00260411	0.0339794
Hdhd5	1.20782	0.00206236	0.0286666
Bpnt1	1.20629	0.0029801	0.0372253
Trbc2	1.20167	0.000272736	0.0072822
Olfr1380	1.20032	0.00437034	0.0474569
Dpm3	1.19919	0.003629	0.0422326
Chmp4c	1.1977	0.00251157	0.0331256
Ikzf2	1.19456	3.27425e-05	0.00160741
Sf3a1	1.193	3.997e-05	0.00182998
Itga1	1.18934	0.00391044	0.044028
Klhl21	1.18864	0.00139514	0.0218542
Igf1r	1.18513	3.16789e-05	0.00156682
Vmn1r227	1.18091	0.00125743	0.0204236
Lrrc28	1.17842	2.79578e-06	0.000247135
Dhfr	1.17186	0.000564888	0.0119617
Cacna2d3	1.17159	0.00357795	0.0418967
Dzip1	1.16804	0.00132026	0.0210649
Gimap6	1.16781	8.57657e-06	0.000590843
Necap1	1.16727	0.000164982	0.00514592
Emb	1.16686	8.04992e-09	2.74133e-06
Olfr477	1.16537	0.00327552	0.0394732
Dusp10	1.15551	0.000309591	0.00797907
Btg3	1.14382	3.99948e-05	0.00182998
Mzt1	1.14201	0.000212418	0.00611364
Dap3	1.13982	3.28102e-05	0.00160741
Gimap3	1.13796	0.00465404	0.0494013
Timm29	1.13593	0.000661295	0.0132214
Trgv2	1.13073	0.00256583	0.033649
Rnf138	1.13073	0.000245398	0.00672512
Zdhhc2	1.12854	0.00362394	0.042221
Nrip1	1.12651	4.5619e-10	2.36911e-07
Senp6	1.12623	6.34277e-07	8.05423e-05
Ms4a4b	1.12557	2.75939e-05	0.00141533
Tbcd	1.12251	0.000148314	0.00484804
Rgcc	1.11932	0.00042261	0.00989181
Cd2	1.11056	0.00203865	0.028403
Tmem126a	1.10925	5.30111e-05	0.00225194
Fpgt	1.10258	2.27036e-05	0.00124829
Ptpn4	1.10123	1.43071e-06	0.000147129
Ccnt1	1.0991	9.92385e-08	1.96332e-05
Zfp329	1.096	0.000389704	0.00936957
Armcx5	1.09327	0.000263788	0.00707969
Ppp1r16b	1.08962	3.55995e-05	0.00169323
Onecut2	1.08526	0.00157648	0.0239213
Zfp382	1.08427	0.0029712	0.0371364
Dnajc18	1.08417	5.94134e-07	7.81136e-05
Etaa1	1.07993	0.00222747	0.0304312
Ets1	1.07148	0.00224269	0.0305893
Calcoco1	1.07084	0.000133531	0.00451032
Gpr132	1.06947	0.000200866	0.00590184
Mkrn2	1.0682	4.34463e-08	1.02558e-05
Tmc4	1.06345	0.0037662	0.0429864
Entpd4	1.05262	0.00148354	0.0228279
Serpinb9	1.05092	0.00435653	0.0473565
Tasp1	1.04852	0.00119145	0.0197526
Mxd4	1.04692	1.35332e-08	4.25947e-06
Fam204a	1.04552	7.4928e-06	0.000524244
Pja1	1.04437	0.00137949	0.0217293
Gm4034	1.04306	0.00296558	0.0370885
Elovl6	1.04082	0.00368206	0.0426114
Faf1	1.04026	0.000655705	0.0131478
Saraf	1.04009	2.56787e-11	2.2226e-08
Tdrd3	1.03669	0.000320298	0.00816386
Sc5d	1.03132	0.000946317	0.0169173
Crbn	1.03042	2.75202e-05	0.00141533
Flot1	1.02969	0.00149755	0.0229415
Cnep1r1	1.02816	0.000421547	0.00989181
Dnajb12	1.02682	0.000162326	0.00512311
Dtx4	1.02581	0.000825318	0.0153372
Nfia	1.02576	0.000448791	0.0103471
Utp6	1.02483	0.00325605	0.0393805
Gimap8	1.02376	0.000748912	0.0143914
Dgat1	1.02258	0.00449523	0.0482083
Megf11	1.02003	0.00428513	0.0468007
Gm10563	1.01556	0.000863147	0.0158556
Pitpnc1	1.0151	0.000170169	0.00523693
Lamc1	1.00879	0.00276938	0.0352718
Cxcl16	-1.00255	5.89719e-05	0.00245004
Fam210b	-1.00274	8.74142e-05	0.00326006
Unc93b1	-1.00372	3.11826e-08	8.19943e-06
Man1c1	-1.00454	5.77112e-06	0.00043594
Slc2a6	-1.00487	0.000786557	0.0149051
Tmem184b	-1.00612	0.000927512	0.016696
Gm5431	-1.00719	0.00262099	0.0341001
Trim37	-1.00795	0.000997317	0.0175052
Plk2	-1.00841	0.000101162	0.00364199
Ctsz	-1.00969	1.90582e-06	0.000183011
9530068E07Rik	-1.01044	3.1566e-05	0.00156497
Cd14	-1.01278	0.000573588	0.0120705
Lipa	-1.01636	1.28735e-05	0.000810369
Hscb	-1.02225	0.00104614	0.0180945
Htra2	-1.02287	5.73861e-06	0.000435066
Trafd1	-1.02341	4.73957e-05	0.0020815
Esrra	-1.02485	0.00045465	0.0104358
Trim34a	-1.0254	2.82541e-05	0.00143502
Ctsh	-1.02596	5.28809e-11	4.0685e-08
Gpr107	-1.02597	1.86723e-08	5.38722e-06
Kmo	-1.02671	0.000129318	0.00440382
Cbr4	-1.02709	0.000855141	0.0157481
Cd68	-1.02726	3.84652e-06	0.000314582
Pid1	-1.02727	2.59802e-10	1.58732e-07
Pdlim1	-1.02967	1.57632e-05	0.000940924
Znfx1	-1.03009	2.36675e-10	1.53278e-07
Anapc7	-1.03232	4.26347e-06	0.00034195
Lrp1	-1.03268	7.21281e-06	0.000514885
Mitf	-1.03393	3.4115e-07	5.21081e-05
Nucb2	-1.03459	5.92707e-06	0.000446098
Mpv17l	-1.03645	0.00274003	0.0350268
B4galt6	-1.03647	7.20318e-06	0.000514885
Ccdc12	-1.03744	0.00066428	0.0132683
Ptms	-1.03879	4.82508e-05	0.00210129
Elovl1	-1.03915	7.49532e-06	0.000524244
Scd1	-1.04089	0.000629489	0.0129213
Prdx5	-1.04254	0.00387129	0.0437294
Cd209a	-1.04288	0.000140416	0.00469703
Tnfrsf11a	-1.04498	7.10522e-09	2.52746e-06
Ifi27l2a	-1.04594	4.69801e-06	0.000371071
Bub1b	-1.04823	0.00213405	0.0293809
Rai14	-1.05011	0.00253636	0.0333527
Crat	-1.05161	7.00668e-06	0.000507674
Tor3a	-1.05239	0.00135267	0.0214169
Tagln2	-1.05288	5.31433e-08	1.24039e-05
H2-Eb1	-1.05469	1.50747e-08	4.67383e-06
Exosc9	-1.05595	0.000934395	0.0167908
Rnf130	-1.05744	0.000957246	0.0169811
Txndc17	-1.05788	2.20233e-05	0.00121997
Lig1	-1.06203	0.000162749	0.00512311
Frrs1	-1.06217	1.99365e-06	0.000189105
March2	-1.06222	0.000209817	0.00607037
Ehd4	-1.06769	6.12658e-13	1.67309e-09
Pigs	-1.06792	0.000162111	0.00512311
Ifi203-ps	-1.06912	0.00252578	0.0332564
Mafb	-1.07105	0.000169735	0.00523131
Hck	-1.07185	6.64555e-05	0.00267533
Pin4	-1.07341	0.0038026	0.0432167
Rnasek	-1.07393	1.58257e-07	2.85868e-05
Pltp	-1.0746	0.000195	0.00576206
Dis3l	-1.07467	0.00121002	0.0199649
Snx8	-1.07585	0.00116862	0.019483
Vps28	-1.07627	0.000128021	0.0043884
Tada3	-1.0764	0.00162808	0.0244188
Fcgr2b	-1.07732	4.60134e-05	0.00202938
Rraga	-1.07947	0.00161047	0.0242423
H2-DMb1	-1.08023	1.61224e-08	4.78445e-06
Isg15	-1.08058	0.000138338	0.00464999
Pf4	-1.08193	0.00101291	0.0176817
Alox5ap	-1.0829	9.18744e-10	4.06065e-07
Mrps33	-1.08732	0.00342441	0.0406487
Syk	-1.08854	8.30029e-07	9.82464e-05
Rab24	-1.08911	0.000619377	0.0128406
Alg9	-1.09192	0.000568345	0.0120155
R3hcc1l	-1.09206	2.51623e-08	6.78826e-06
Tnfrsf13b	-1.09306	0.00430873	0.0469598
Ppp1r11	-1.09542	3.99517e-05	0.00182998
Blnk	-1.09602	0.00027582	0.00733626
Lyz2	-1.09849	3.36063e-06	0.000286108
Slc6a20b	-1.09951	0.00161466	0.0242706
Cbfa2t3	-1.10193	5.61703e-06	0.000428093
Grn	-1.10194	7.17854e-09	2.52746e-06
Ephx1	-1.10339	0.00439412	0.0476641
Fkbp2	-1.10682	0.000345256	0.00863057
Sdf2l1	-1.10682	0.000141369	0.00471373
Tsta3	-1.10818	0.00261198	0.0340607
Zfp810	-1.1083	0.000741658	0.0142785
Tyw5	-1.11244	0.00380302	0.0432167
Cers6	-1.11309	3.79751e-09	1.43428e-06
Psap	-1.11434	6.04515e-10	2.854e-07
Wars	-1.11586	0.000408055	0.00965435
Arhgap39	-1.11827	8.30143e-07	9.82464e-05
Socs6	-1.12549	1.24793e-05	0.000792757
Pfas	-1.12823	0.000330299	0.00835724
Abcd2	-1.12892	0.000386753	0.00932021
Rspry1	-1.13039	2.59604e-05	0.00136763
Pcyox1	-1.13207	0.000258837	0.00698287
Anxa4	-1.13666	5.80564e-10	2.80466e-07
Mmachc	-1.13738	4.40802e-05	0.00197344
Prkab1	-1.14221	0.000379465	0.00924106
Oasl2	-1.14451	0.00038659	0.00932021
Twf2	-1.14692	0.00384056	0.0435243
Bst2	-1.14712	0.000980114	0.0172834
Gm12185	-1.14825	0.00368741	0.0426258
C3ar1	-1.15116	7.09678e-05	0.00279737
Ak2	-1.15234	1.02224e-05	0.000671996
Clec4a2	-1.15295	0.00160822	0.0242259
Apoe	-1.1544	0.000588682	0.0123397
Axl	-1.15661	7.08564e-06	0.000509308
Cds1	-1.15662	7.40847e-05	0.00289278
Slc25a15	-1.15696	0.00186803	0.0266698
Tifa	-1.15824	1.41015e-06	0.000145737
Pmp22	-1.16107	9.5332e-06	0.000640575
Mgrn1	-1.16158	0.00020299	0.00591578
Slc29a3	-1.16237	1.8387e-11	1.73615e-08
Rmnd5b	-1.16309	0.00367654	0.0425712
Itgb5	-1.16459	0.00333403	0.0398267
Ciao2b	-1.16605	0.00181395	0.0262587
Gatd1	-1.16625	0.00106309	0.0182963
Dock1	-1.16852	0.000573609	0.0120705
Ring1	-1.17384	0.000171453	0.00525222
Tyrobp	-1.17547	1.22904e-08	3.92781e-06
Anks1	-1.17785	3.40015e-07	5.21081e-05
Rbm47	-1.18183	3.60857e-07	5.39286e-05
D2hgdh	-1.18339	0.000369257	0.00904873
Tmed1	-1.1836	0.000825355	0.0153372
Fnta	-1.18577	0.000669904	0.0133294
Ly86	-1.18593	1.34727e-07	2.54425e-05
Armh3	-1.18779	0.000755382	0.014489
Cpne2	-1.18856	0.000204574	0.00595185
Ccdc191	-1.18921	0.00410561	0.0452445
Cfap97d2	-1.18987	0.00170842	0.0251873
Ticam2	-1.19233	0.000906217	0.0163694
Tlr8	-1.19249	4.04106e-07	5.88141e-05
Cln8	-1.19519	7.20428e-07	8.8553e-05
Adam15	-1.19664	7.73253e-05	0.00296909
Nlrc4	-1.19666	9.29389e-05	0.00341099
Ctbs	-1.19959	7.67901e-05	0.002954
Fgr	-1.20021	2.4934e-06	0.000226181
Stoml1	-1.20164	0.00241515	0.0321331
Stard8	-1.20416	5.04952e-07	6.96049e-05
Ncf1	-1.20503	8.71027e-12	1.20626e-08
Mt1	-1.20791	0.00195567	0.0276174
Anxa3	-1.21056	1.62887e-05	0.000964003
Oasl1	-1.21214	0.000950413	0.0169467
Plekho1	-1.21368	4.92019e-07	6.92883e-05
Ckb	-1.21817	9.10721e-08	1.89184e-05
Ecm1	-1.21977	1.60491e-07	2.87404e-05
Fcgr3	-1.22164	1.76962e-05	0.00102396
AI467606	-1.22471	0.000142491	0.0047213
Bak1	-1.22952	1.52114e-06	0.00015414
Psma6	-1.23045	7.31215e-05	0.00286827
Ear2	-1.23177	0.00199865	0.0280148
Igf1	-1.23415	2.19995e-07	3.73653e-05
Dnase1l1	-1.23444	8.64557e-05	0.00323012
Mocs1	-1.23603	0.00119685	0.0198263
Smurf1	-1.23819	5.44991e-07	7.25711e-05
Cdh17	-1.24094	0.00151681	0.0231511
Siglec1	-1.24929	1.82686e-05	0.00105022
Ms4a6d	-1.25439	8.37126e-07	9.82464e-05
Fn1	-1.25565	0.000528652	0.0114155
Ciita	-1.25706	1.40619e-14	9.73693e-11
Gm21188	-1.25817	3.14185e-06	0.000269693
Ndufs5	-1.25862	9.27205e-07	0.000104113
Daglb	-1.26001	1.34858e-05	0.000843795
Rars2	-1.2631	0.00151206	0.0230956
Ppard	-1.26471	0.00015916	0.00506389
Prdx3	-1.2673	5.1992e-07	7.02267e-05
Polr2e	-1.26883	0.00210475	0.0290897
Ticrr	-1.26967	2.31101e-06	0.000213363
Kif3a	-1.27027	0.000149563	0.00485449
Aprt	-1.27235	0.00156086	0.0237054
Dhrs3	-1.27307	6.90712e-08	1.5264e-05
Fam122a	-1.27492	0.00066693	0.0132957
Zdhhc14	-1.2797	0.00287325	0.0363275
Themis2	-1.2897	1.44212e-10	9.6636e-08
Myof	-1.28972	8.39616e-18	8.72067e-14
2810006K23Rik	-1.29357	0.0030155	0.0375602
Cfp	-1.29928	3.42365e-09	1.34188e-06
Dclre1a	-1.30025	0.00129386	0.0207708
Mmp19	-1.30098	0.00080332	0.0151154
Zfpl1	-1.30656	3.96214e-05	0.00182901
Ccl9	-1.30804	9.36988e-08	1.90187e-05
Rtl5	-1.30867	0.00122902	0.0201981
Tnfrsf21	-1.30997	4.53848e-05	0.00201019
Hist1h2bc	-1.31046	0.000142171	0.0047213
Lamtor4	-1.31311	0.000739703	0.0142673
Fuca1	-1.31427	1.26872e-09	5.27103e-07
Ltbp3	-1.31703	0.000696136	0.0136423
Trmt2a	-1.31818	7.8545e-05	0.00299959
Scamp1	-1.32429	0.000154999	0.0049765
Tmem168	-1.32814	1.88421e-06	0.000182049
Lmf1	-1.3314	0.00125749	0.0204236
Ddx31	-1.33625	0.00304468	0.0377821
Atp6v1b2	-1.33811	1.07389e-11	1.31223e-08
Dexi	-1.33841	5.17875e-05	0.00222269
Slc25a11	-1.34006	0.000101487	0.00364739
Colgalt1	-1.34082	1.70446e-11	1.68604e-08
Tubgcp5	-1.34146	1.60158e-05	0.000950559
Mtx3	-1.34202	0.00272683	0.034901
Amz1	-1.34414	0.000154608	0.00497163
Ccdc71	-1.34553	0.00293252	0.0368303
Haao	-1.35526	0.00292654	0.0367773
Cebpa	-1.35981	8.67167e-06	0.00059451
Plxna4	-1.36029	0.000256785	0.00694556
Tor4a	-1.36805	0.000303727	0.00789652
Pepd	-1.36954	3.87622e-07	5.75148e-05
Pilrb2	-1.37733	0.000495838	0.0110043
Rin2	-1.37983	7.59586e-12	1.12706e-08
Ift52	-1.38275	4.4585e-05	0.00199175
Cuedc2	-1.38334	0.000789653	0.0149394
Rtf2	-1.38508	3.35098e-10	1.93361e-07
Hexa	-1.38512	6.9537e-10	3.20605e-07
Fam43a	-1.38541	0.000213053	0.00611364
Ifi44	-1.38672	3.08019e-05	0.00153441
Otulinl	-1.3873	2.4023e-07	3.92937e-05
Tusc1	-1.38945	0.0020303	0.0283056
St6galnac6	-1.39281	6.67125e-05	0.00267533
Ptges2	-1.39467	0.00317081	0.038564
Ccl6	-1.39603	5.20624e-07	7.02267e-05
Ethe1	-1.40031	0.00404839	0.0449126
Rab39	-1.40774	0.00182906	0.0263305
Hist1h1b	-1.41011	0.000493634	0.0109906
Katnal1	-1.41075	6.24981e-05	0.00255064
Nsmce1	-1.41176	0.000676726	0.0134152
Slc48a1	-1.42168	2.90061e-06	0.000253053
Gas2l1	-1.42236	0.00103433	0.0179499
Rogdi	-1.42522	0.000174381	0.00531926
Aldh3b1	-1.42563	0.00354426	0.0416102
Plxnd1	-1.43206	3.70397e-10	2.07953e-07
Sec22a	-1.43479	0.00245638	0.0325009
Tifab	-1.43612	2.57921e-05	0.00136763
Ppp1r14b	-1.43634	0.000169091	0.00523024
Pkig	-1.44135	0.000485848	0.0108873
Adssl1	-1.45594	0.000186942	0.00555556
Zfp420	-1.45997	0.00468799	0.0496096
Rwdd2b	-1.46107	0.00227602	0.0309423
P2ry6	-1.46746	1.20362e-05	0.000774078
Dpep2	-1.46778	0.00138717	0.021779
Rab11fip5	-1.46992	8.47092e-05	0.00318657
Tmem106a	-1.47379	6.51738e-06	0.000480091
Sepsecs	-1.47499	2.90645e-09	1.16107e-06
Steap3	-1.47809	0.0023898	0.0319044
Arl11	-1.4785	0.0013059	0.0209478
Pigg	-1.4806	0.0014591	0.0225689
Itga9	-1.48613	2.84239e-11	2.3618e-08
Pianp	-1.49008	0.00458756	0.0488705
C1qa	-1.49068	6.07253e-06	0.000453757
Dhx58	-1.49338	3.11473e-06	0.000268913
Gadd45g	-1.49354	0.00104588	0.0180945
Adap1	-1.49444	0.00134419	0.0213477
Zfp973	-1.49552	0.00045635	0.0104518
Sh3tc1	-1.50034	5.27424e-06	0.000408813
Vdr	-1.50595	0.000869278	0.0159378
Lrp12	-1.50784	9.52323e-06	0.000640575
Bcl11a	-1.51075	3.01303e-05	0.00151183
Camkmt	-1.51309	2.66174e-07	4.20307e-05
Slc7a8	-1.51767	0.00227005	0.0309016
Rnf181	-1.51939	8.33358e-07	9.82464e-05
Oip5	-1.52032	0.00163779	0.0245114
Sec16b	-1.52333	0.00174139	0.0255465
Inppl1	-1.52463	1.0796e-06	0.000118658
Clec4b1	-1.52812	1.21223e-05	0.000774916
Ttf2	-1.53188	0.000512367	0.0112154
Ndufa3	-1.53483	1.52797e-05	0.000917358
Spint1	-1.53855	0.00138402	0.0217641
Nrm	-1.54511	0.00148793	0.0228615
Il1rl2	-1.54537	0.00023017	0.00643515
Mrpl54	-1.5454	0.000314558	0.00806705
Gfra2	-1.54544	1.81616e-06	0.000180513
Cryba1	-1.54991	0.00028039	0.00742927
Arhgap42	-1.55481	0.0037976	0.0432167
Lpl	-1.56222	3.85687e-11	3.08149e-08
Dpp7	-1.57153	3.24631e-05	0.001598
Wfdc17	-1.5741	2.14809e-07	3.6878e-05
Ebf1	-1.57677	0.00240886	0.032097
Fam192a	-1.58089	8.72986e-07	0.000100747
Ncmap	-1.58115	0.00450327	0.0482446
Depdc7	-1.58222	0.00107812	0.0184024
Mmp12	-1.58491	3.84078e-05	0.00179695
Slc27a1	-1.58573	2.83632e-06	0.000249656
Gm12424	-1.58867	0.00433536	0.0472004
Scimp	-1.5895	0.00141614	0.0221046
Fcrls	-1.59149	9.91331e-08	1.96332e-05
Tcp11l1	-1.59306	4.33293e-07	6.20805e-05
Pdxk	-1.59323	0.000528201	0.0114155
Adgrg5	-1.60481	0.000370385	0.00905727
Acot2	-1.61061	0.000176698	0.00535847
Recql5	-1.61539	2.81682e-05	0.00143502
Mrpl28	-1.62206	0.000948699	0.0169419
Chst3	-1.62226	0.000211976	0.00611364
Slamf9	-1.62574	1.24997e-10	8.95364e-08
Smagp	-1.62721	0.000627936	0.0129135
Mapk3	-1.62949	3.80737e-08	9.61798e-06
Nid2	-1.62962	0.000736816	0.0142442
Slc9a4	-1.63437	0.00224619	0.0306009
Tusc2	-1.63552	0.000484572	0.0108848
Oas2	-1.638	0.00019385	0.00573625
C1qb	-1.64226	1.01373e-08	3.34256e-06
Dock3	-1.65314	0.00335275	0.0399809
Nt5m	-1.65551	0.00383287	0.0434845
Pstpip2	-1.66378	0.000796042	0.0150329
Psmb5	-1.66524	1.54212e-08	4.71094e-06
Gorab	-1.67085	0.000604022	0.0125977
Dolpp1	-1.67196	0.00107168	0.018368
Zfp385a	-1.68637	0.000805021	0.0151337
Bcl9	-1.68797	0.000301167	0.0078496
Gins1	-1.69019	0.00028653	0.00755341
Adgre1	-1.69153	8.96024e-07	0.000102835
Olfr1406	-1.69227	0.000722309	0.0140229
Uckl1	-1.70032	1.61046e-08	4.78445e-06
Hist1h3b	-1.71067	0.00116651	0.0194791
Zfp976	-1.71746	0.00063535	0.0130031
Eno4	-1.72362	2.93538e-05	0.00148724
Sh2d1b1	-1.72501	0.000213078	0.00611364
Ing2	-1.73796	2.43498e-10	1.53278e-07
Cr2	-1.74635	0.00277234	0.0352879
Ccdc90b	-1.75389	3.11982e-06	0.000268913
Gm10382	-1.75962	0.000241232	0.00662845
Bloc1s4	-1.76863	0.00152845	0.0232774
Ifit3	-1.77092	2.24917e-07	3.7679e-05
Tex9	-1.77958	0.000564185	0.011959
Bank1	-1.80093	9.80683e-05	0.00356149
Mfsd12	-1.81355	9.43016e-08	1.90187e-05
Olfr13	-1.81683	0.00462996	0.0492184
Hivep3	-1.82885	2.30249e-11	2.07955e-08
Fbf1	-1.84258	0.000646627	0.013092
Bola1	-1.84979	0.00445936	0.0480219
Trim50	-1.85793	0.000428307	0.00996329
Tead2	-1.86738	0.000124783	0.00429871
Zic5	-1.86814	0.00079113	0.0149537
Tead1	-1.86905	0.00241947	0.0321559
Pard3b	-1.87174	0.000692156	0.0136028
Gm10750	-1.89355	0.00127557	0.0205726
Zbtb7a	-1.89429	4.94661e-10	2.44657e-07
Gm14305	-1.90046	0.00441574	0.0477751
Lsm10	-1.90384	0.00175068	0.0256285
Ubtd1	-1.90486	0.000340441	0.00856172
Gm45015	-1.90653	0.00106812	0.018322
Apol8	-1.90843	4.28705e-05	0.00193597
Pald1	-1.91054	0.0030412	0.037769
Kndc1	-1.91397	0.000259337	0.0069873
Bnip1	-1.92093	6.89101e-08	1.5264e-05
C5ar1	-1.92667	2.6708e-07	4.20307e-05
Rad51d	-1.94601	0.00106024	0.0182623
Mcee	-1.94683	0.00124093	0.0202815
Borcs6	-1.95095	0.000634401	0.0130031
Limk1	-1.95364	9.55943e-06	0.000640575
Preb	-1.96489	1.33883e-06	0.000140462
Bmf	-1.96717	1.2575e-05	0.000796402
Tmem86a	-1.97103	4.84672e-06	0.000379928
Upb1	-1.97254	8.11428e-07	9.74323e-05
Cbr2	-1.97848	0.000759222	0.0145492
Chrna5	-1.97954	0.000389316	0.00936957
Lrsam1	-2.0055	0.000182133	0.00545167
Plekhg5	-2.00861	2.27148e-05	0.00124829
Serpine1	-2.01543	0.000826256	0.0153385
Gm6153	-2.02077	0.00466303	0.0494462
Esrrg	-2.02159	0.000148431	0.00484804
Ift122	-2.02816	0.00028292	0.00747722
Spire1	-2.03006	1.18349e-06	0.000128045
Mamld1	-2.0365	0.000364403	0.00896889
Ift22	-2.04038	0.000106398	0.00376524
Hr	-2.05512	0.000260963	0.00701292
C1qc	-2.06792	3.00754e-10	1.78502e-07
Ppargc1a	-2.08048	0.00195735	0.0276194
Tmem51	-2.08919	1.93351e-06	0.000184242
Pinx1	-2.09638	1.39897e-07	2.61809e-05
BC064078	-2.0988	2.03372e-08	5.76954e-06
Bckdha	-2.10061	0.000350744	0.00874421
Onecut3	-2.11345	9.19174e-05	0.00339148
Olfr1161	-2.11764	0.00109049	0.0185375
Dcakd	-2.122	5.63924e-05	0.00236177
Gm49309	-2.16294	0.000561914	0.011923
Cep57l1	-2.16845	0.00102563	0.0178288
Mcm10	-2.16995	1.1511e-05	0.000749586
Gm2115	-2.17308	0.000249143	0.00678302
Nenf	-2.17592	9.50538e-05	0.00347022
Pdgfa	-2.18072	0.000551892	0.0117947
Gm14682	-2.19102	0.00068743	0.0135484
4921536K21Rik	-2.2001	0.00265347	0.0343644
Vsig4	-2.20102	0.000215683	0.00617131
Tbc1d25	-2.20149	0.000568584	0.0120155
Lyz1	-2.20303	0.000436796	0.0101207
Gm48165	-2.20418	0.00274469	0.0350434
Atp1a2	-2.20551	0.000734583	0.0142346
Bphl	-2.207	8.80219e-06	0.000601406
Trpm4	-2.21549	2.64004e-06	0.000236386
Snrnp25	-2.21664	0.00139135	0.0218132
Zc2hc1a	-2.2169	6.15105e-07	7.98598e-05
Fam167a	-2.24153	3.91009e-05	0.00181738
Arhgap20	-2.24185	0.000239652	0.00661127
Tmem205	-2.25707	0.00247993	0.0327708
Gm19428	-2.2572	0.00217845	0.0298897
Tnfaip8l3	-2.26058	0.00350651	0.0413398
Tgfb3	-2.26076	0.00295527	0.0370203
Gm15448	-2.26245	0.00257859	0.0337524
Ccl12	-2.28276	0.000183749	0.00548422
Edn1	-2.29445	0.00234827	0.0316346
Fggy	-2.31303	0.000952301	0.0169658
Gapt	-2.32713	2.99923e-05	0.00150855
Slc22a18	-2.33526	0.000825448	0.0153372
Rftn2	-2.34597	2.11206e-06	0.00019763
Tmem120b	-2.35422	0.000211179	0.00610128
Otud3	-2.36396	0.00181904	0.0262853
Ccl24	-2.3728	4.22208e-06	0.000339943
Rdm1	-2.39493	0.000158599	0.00506389
Tmem101	-2.39743	0.00244265	0.0323811
Gm7694	-2.40126	0.000489299	0.0109428
Rarb	-2.40139	0.00400172	0.0446782
Sema3a	-2.4028	1.37035e-10	9.48876e-08
C130050O18Rik	-2.40675	0.00186226	0.0266424
Tmem141	-2.41223	0.00327218	0.0394732
Cdo1	-2.41303	6.40005e-06	0.000473125
Gm10282	-2.4137	6.35871e-07	8.05423e-05
Gm15191	-2.41644	0.00258244	0.0337816
Zfp111	-2.41904	2.38961e-12	4.13661e-09
Nsg1	-2.42596	0.000652826	0.013132
Pomgnt1	-2.42896	2.18682e-05	0.00121661
Gm10643	-2.43502	0.00367418	0.0425701
Mrpl55	-2.44034	8.49833e-05	0.00318657
Gm9762	-2.4502	0.00134741	0.0213765
Ophn1	-2.45202	2.69251e-08	7.1707e-06
Comtd1	-2.45427	0.000126229	0.00433412
Zdhhc12	-2.45685	0.00159781	0.0241391
Gm12846	-2.45815	0.000710326	0.013842
Dnajc28	-2.46171	6.44333e-13	1.67309e-09
Arvcf	-2.47535	0.000176682	0.00535847
Vmn1r51	-2.50509	0.00119978	0.0198432
Hist1h3f	-2.5136	8.85805e-05	0.00329764
Fxyd6	-2.52049	0.00278308	0.0353812
Coro6	-2.53144	0.000117868	0.00410817
Rpusd1	-2.54328	0.00288621	0.0364469
Nim1k	-2.54451	0.000201791	0.00591389
Ms4a14	-2.56197	1.27285e-06	0.000135595
Fcer2a	-2.57561	6.05146e-07	7.9061e-05
Gm13238	-2.57799	0.000655465	0.0131478
Mmp13	-2.59055	0.00266855	0.0344738
Tomt	-2.59069	0.0010987	0.0186312
Hist1h4j	-2.60001	0.00183219	0.0263391
Gpr21	-2.61469	0.00388225	0.0438294
4931414P19Rik	-2.63563	0.000305586	0.00790879
Pmm1	-2.63968	6.37903e-05	0.00259318
Ighd	-2.65049	9.24958e-07	0.000104113
Olfr685	-2.66404	0.00262157	0.0341001
Eda	-2.66857	0.00176386	0.0257488
Gm48456	-2.6729	0.0034912	0.0412295
Hcfc1r1	-2.68394	6.98397e-08	1.52714e-05
Abcc3	-2.72696	5.17638e-06	0.00040273
Gm18259	-2.76241	0.00339653	0.0404334
Src	-2.77731	0.00264857	0.0343223
Wwc1	-2.79483	0.00254729	0.0334692
A930033H14Rik	-2.79808	1.50103e-05	0.000909061
Gm18445	-2.79968	0.00276706	0.0352638
Klhl26	-2.80102	3.80862e-06	0.000312713
Rem1	-2.8124	3.87001e-08	9.61798e-06
Hist2h3c2	-2.82823	5.27148e-05	0.00224855
Slc22a4	-2.83036	0.00201561	0.0281409
Inka1	-2.83716	0.000147944	0.00484738
Pimreg	-2.8379	8.19814e-05	0.00310767
Timp1	-2.83939	0.00179274	0.0260606
Myh15	-2.85453	0.000983193	0.0173084
Gm12749	-2.85472	0.00229048	0.0310373
Tbx3	-2.87659	0.000716349	0.0139281
Lipt2	-2.87724	2.00398e-05	0.00112207
B3galnt1	-2.94892	7.72336e-08	1.63712e-05
Trim30c	-2.95421	5.4517e-05	0.00230648
Cdc42ep1	-2.95672	0.00394132	0.0443036
Col4a4	-2.96161	0.00128814	0.0207211
Dnal4	-2.9638	6.25575e-06	0.00046411
Snx24	-2.97077	7.0308e-06	0.000507674
Gm16353	-2.97808	2.58748e-06	0.000233582
Akr1c18	-2.98635	0.00252629	0.0332564
Cep19	-2.98981	6.61563e-05	0.0026739
C6	-3.01339	5.67555e-05	0.0023722
Fibp	-3.03134	2.51973e-07	4.05755e-05
Gm10693	-3.03351	1.49165e-05	0.000908284
Trem2	-3.04262	4.17136e-08	9.95996e-06
Olfr1456-ps1	-3.0643	0.000502964	0.0111074
Gm9396	-3.11251	0.00400592	0.0446782
Noxo1	-3.1144	0.00417512	0.0457677
Amacr	-3.167	0.000880801	0.0160849
Igfbp6	-3.16796	0.00315412	0.0384285
Nrbp2	-3.18911	0.00294259	0.0368965
Zfp982	-3.2342	0.000525295	0.0113785
Zfp184	-3.24549	0.00396904	0.044392
F7	-3.28331	2.23763e-06	0.00020751
Gm12577	-3.30686	9.99957e-05	0.00361883
Gm48458	-3.31223	0.000163448	0.00512887
Tm4sf19	-3.32061	0.0021343	0.0293809
Gm6749	-3.32352	0.00234601	0.0316331
Tmem38a	-3.3605	0.000381734	0.00926374
Matn1	-3.36855	0.00369818	0.0426629
Pcdhga1	-3.37303	0.00391824	0.044068
Gm5281	-3.41653	0.00266796	0.0344738
Serf1	-3.43833	0.00118305	0.0196604
Cox6a2	-3.44861	0.0032647	0.0394288
Gm5857	-3.45241	0.00310328	0.0381115
Alg3	-3.47292	3.43817e-08	8.87414e-06
Clec4g	-3.47451	0.00250668	0.0330821
Crocc	-3.47641	0.000485211	0.0108848
Lad1	-3.51457	0.00121481	0.020012
Gm12901	-3.51891	7.3553e-12	1.12706e-08
Gm28041	-3.5306	0.000239611	0.00661127
Rpl10-ps2	-3.5333	5.05962e-07	6.96049e-05
Gm6345	-3.53911	0.000385642	0.00932021
Cd209b	-3.55446	3.66198e-06	0.000306735
Gm12304	-3.55714	0.000549417	0.0117541
Dhrs13	-3.56056	0.00133594	0.0212656
Gpr176	-3.57077	0.000260492	0.00700934
Snapc2	-3.58689	2.05811e-09	8.38296e-07
Plcxd1	-3.6149	0.000463217	0.0105298
Foxl1	-3.6552	0.000958816	0.0169812
Ccdc180	-3.6611	0.0031132	0.0381504
Olfr1097	-3.70618	2.56234e-05	0.0013653
Pdpn	-3.70985	0.00227474	0.0309423
Rwdd2a	-3.71714	1.9802e-05	0.00111476
Mfsd7a	-3.73657	1.129e-07	2.15163e-05
Ift43	-3.74633	0.000842674	0.0155599
Gm28155	-3.779	0.000638666	0.0130123
Ces1d	-3.78279	0.000313855	0.00806705
Naa80	-3.78597	0.000104165	0.00371153
Gm5898	-3.80344	1.45785e-05	0.000903999
Gm5915	-3.8085	0.000221215	0.00626916
Nudt8	-3.84622	0.000359097	0.00886984
Rab38	-3.88782	0.00181357	0.0262587
Gm10036	-3.90941	2.85314e-13	9.87806e-10
Gm7962	-3.91516	5.51582e-07	7.29809e-05
Gm13245	-3.95152	4.64099e-05	0.00204253
Epm2a	-3.95659	0.00441244	0.0477643
Rpl7a-ps5	-3.95689	0.000527028	0.0114041
Gm5913	-3.97435	0.00149462	0.0229135
Gm20111	-3.98666	0.00186628	0.0266698
Fgfr3	-3.99301	0.00110142	0.0186621
Hsf5	-4.06008	0.000445994	0.010294
Gm36934	-4.06633	0.00178021	0.025951
Gm7180	-4.11201	0.0037537	0.0429864
Gm17359	-4.11316	3.10803e-05	0.00154457
Gm12543	-4.12314	4.24768e-05	0.00192238
Gm28693	-4.13594	0.000227169	0.00638564
Gm11699	-4.19522	0.00124982	0.0203787
Cplx3	-4.20671	0.00187957	0.0267793
Hist1h4b	-4.2167	0.00107394	0.0183915
Asgr2	-4.2429	2.43373e-05	0.00130974
Tle6	-4.24405	0.00150464	0.0230161
Rps10-ps1	-4.27477	0.00308	0.0379934
Wscd1	-4.28022	1.52578e-05	0.000917358
Casq1	-4.32706	0.00292134	0.0367535
Trcg1	-4.3365	6.05643e-05	0.00250157
2310034G01Rik	-4.36512	0.00147886	0.0227896
Tssk3	-4.36581	0.00192464	0.0273092
Ear1	-4.42353	8.4709e-05	0.00318657
Gm19253	-4.47438	0.00108861	0.0185207
Lrrn2	-4.60275	0.00163238	0.024448
Scamp5	-4.68431	2.474e-07	4.01503e-05
Upk3b	-4.71392	0.00182212	0.0262853
1700003F12Rik	-4.74137	0.00304181	0.037769
H2afy3	-4.77416	0.0044479	0.0479981
Slc4a3	-4.83184	0.0012121	0.0199833
Gm48909	-4.89244	4.07833e-06	0.000329646
9030624G23Rik	-4.91934	1.86156e-05	0.00106237
Gemin6	-4.94108	5.44912e-07	7.25711e-05
Gm7591	-4.97359	0.000220785	0.00626554
Tmem255b	-4.97813	0.000218815	0.00624229
Gm20949	-4.9913	0.000500331	0.0110804
Gm49037	-4.99379	0.000612477	0.0127443
Gm43214	-5.0244	3.52651e-05	0.00168793
Kif27	-5.05207	0.000798855	0.0150586
Klk1	-5.09956	0.000508105	0.0111575
Gm11344	-5.14707	0.00142479	0.0221702
Gm48583	-5.18674	0.000508111	0.0111575
Hist1h2ad	-5.20348	0.00267038	0.034476
Gpr75	-5.23733	0.00134926	0.0213793
Gm12516	-5.27187	0.000240317	0.00661207
Gm10237	-5.33561	0.00159161	0.024063
Gm45351	-5.33586	0.00236298	0.0317094
Gm15154	-5.41653	0.00466128	0.0494462
Ip6k3	-5.42541	0.000514364	0.0112236
Slc26a4	-5.44618	0.002648	0.0343223
Gm21762	-5.5477	0.00097709	0.0172448
Pcdhga2	-5.54945	0.000640183	0.0130123
Gm7252	-5.59002	0.00399605	0.044653
Crisp3	-5.61727	0.00447824	0.0481006
Cox20b	-5.69414	0.00395148	0.0443216
Ccdc92b	-5.7032	0.00085129	0.015705
Gm48445	-5.72612	0.000693842	0.013623
Gm12435	-5.75694	2.88586e-06	0.000252945
Npy	-5.79257	0.00306372	0.037917
Bmp8a	-5.80931	6.13861e-05	0.00252363
Pet117	-5.83849	0.00324468	0.0393014
Mfsd4b3	-5.86241	0.000959659	0.0169812
Wnt9a	-5.87579	0.00460074	0.0489607
Krt88	-5.88156	0.00106727	0.018322
Etv4	-5.88347	0.00269537	0.034644
Fam171a2	-5.93819	0.00236933	0.0317536
Prss28	-5.94335	0.00380208	0.0432167
Gm15885	-5.98201	0.00136984	0.0216393
Gm5345	-6.11681	0.000511102	0.0111995
Atp6v0a4	-6.29459	0.00232748	0.0314566
Gm12062	-6.31774	0.00134806	0.0213765
Klf1	-6.32393	0.00161469	0.0242706
Igkv4-74	-6.32758	0.000319793	0.00816102
Wnt3	-6.35676	0.00131841	0.0210649
Rbp4	-6.40265	0.000147791	0.00484738
Zfhx4	-6.46507	9.5323e-06	0.000640575
Hhip	-6.54286	0.00369883	0.0426629
Fcamr	-6.56335	0.000628487	0.0129135
Ankrd66	-6.56523	0.000233587	0.00648705
Gm14162	-6.58297	0.0016805	0.0249528
Tmem17	-6.58909	0.000251025	0.00682531
Rab11b-ps2	-6.59872	0.00404095	0.0448891
Ighv13-2	-6.61102	0.00169505	0.0250615
Gm45521	-6.6478	0.000245028	0.00672388
Cacna1f	-6.70549	0.00010728	0.00378357
AC107664.2	-6.72882	0.00230137	0.0311645
Tslp	-6.76639	2.2547e-08	6.24491e-06
Cpxm2	-7.08512	0.00201415	0.0281409
Slc29a4	-7.09949	1.58081e-05	0.000940924
Gm14288	-7.24139	0.00427038	0.0466887
Gm48440	-7.33155	1.13416e-08	3.68123e-06
Gm3558	-7.50326	0.00299137	0.0373436
Gm3650	-7.56351	0.0022841	0.0310116
Gm49721	-7.65625	0.00267414	0.034503
Gm4737	-7.99404	0.000513404	0.0112223
